# Supplementary material for: (2E)-3-(3-Benzyl­oxyphen­yl)-1-(2-hydroxy-5-methyl­phen­yl)prop-2-en-1-one
Source: Acta Crystallogr Sect E Struct Rep Online. 2011 May 11;67(Pt 6):o1372–3. doi: 10.1107/S1600536811016977 (PMC3120564; doi:10.1107/S1600536811016977)
Supplement: Supplementary file 2 [file e-67-o1372-Isup2.hkl]

# 
# h,k,l, Fc-squared, Fo-squared, sigma(Fo-squared) and status flag 
# 
data_I
_shelx_title ' mk2_0m in P-1 (RT)' 
_shelx_refln_list_code          4 
_shelx_F_calc_maximum       90.74 
_exptl_crystal_F_000       364.00 
_reflns_d_resolution_high  0.7088 
 
loop_ 
 _symmetry_equiv_pos_as_xyz 
 'x, y, z' 
 '-x, -y, -z' 
 
_cell_length_a     8.7308 
_cell_length_b     9.5721 
_cell_length_c    11.5286 
_cell_angle_alpha 106.547 
_cell_angle_beta   94.572 
_cell_angle_gamma 101.671 
 
_shelx_F_squared_multiplier     1.000 
 
loop_ 
 _refln_index_h 
 _refln_index_k 
 _refln_index_l 
 _refln_F_squared_calc 
 _refln_F_squared_meas 
 _refln_F_squared_sigma 
 _refln_observed_status 
   1   0   0      870.53      809.97     12.84 o 
   2   0   0      994.56      943.07      8.22 o 
   3   0   0        1.42        1.33      0.10 o 
   4   0   0        0.04        0.10      0.05 o 
   5   0   0      264.18      275.03      1.95 o 
   6   0   0       29.86       36.88      0.54 o 
   7   0   0        2.92        3.19      0.26 o 
   8   0   0        7.90        7.40      0.70 o 
   9   0   0       17.85       18.55      0.62 o 
  10   0   0       34.57       34.83      0.90 o 
  11   0   0        0.94        1.58      0.33 o 
 -12   1   0        0.45        1.11      0.34 o 
 -11   1   0        0.29        0.42      0.32 o 
 -10   1   0        1.32        1.86      0.32 o 
  -9   1   0       32.01       33.53      0.80 o 
  -8   1   0       10.79        8.51      0.45 o 
  -7   1   0        2.42        1.99      0.19 o 
  -6   1   0       20.88       16.28      0.32 o 
  -5   1   0      375.19      402.99      3.02 o 
  -4   1   0       79.57       80.52      0.98 o 
  -3   1   0      221.75      207.83      2.54 o 
  -2   1   0     1283.71     1236.26      9.69 o 
  -1   1   0       72.74       62.06      1.26 o 
   0   1   0       84.18       72.75      1.59 o 
   1   1   0     3023.98     2873.47     46.27 o 
   2   1   0      314.80      321.75      3.63 o 
   4   1   0       43.15       37.69      0.92 o 
   5   1   0      140.54      143.78      4.29 o 
   6   1   0        0.87        0.92      0.23 o 
   7   1   0        6.42        6.02      0.37 o 
   8   1   0        0.62        1.08      0.23 o 
   9   1   0        8.92        8.44      0.70 o 
  10   1   0        0.82        0.50      0.26 o 
  11   1   0        0.06        0.21      0.27 o 
 -12   2   0        8.54        9.84      0.65 o 
 -11   2   0        4.36        2.83      0.39 o 
 -10   2   0        0.21        0.03      0.23 o 
  -9   2   0        0.02       -0.19      0.19 o 
  -8   2   0        5.36        4.15      0.28 o 
  -7   2   0        0.22        0.10      0.13 o 
  -6   2   0       14.31       15.45      0.32 o 
  -5   2   0       13.86       13.74      0.27 o 
  -4   2   0      127.34      129.84      1.30 o 
  -3   2   0       12.36       12.75      0.61 o 
  -2   2   0     2308.33     2224.42     25.38 o 
  -1   2   0     2529.29     2482.12     15.41 o 
   0   2   0      464.05      471.82      5.92 o 
   1   2   0       45.23       40.34      0.47 o 
   2   2   0       24.83       28.22      0.40 o 
   3   2   0       31.18       35.11      1.18 o 
   4   2   0      392.85      402.27      5.05 o 
   5   2   0       21.96       21.12      1.06 o 
   6   2   0       39.68       40.40      1.61 o 
   7   2   0       35.05       41.56      0.91 o 
   8   2   0        6.04        5.92      0.45 o 
   9   2   0        0.81        0.27      0.24 o 
  10   2   0        0.03        0.16      0.26 o 
  11   2   0        0.74        0.70      0.31 o 
 -12   3   0        0.20        0.70      0.53 o 
 -11   3   0        4.70        5.61      0.52 o 
 -10   3   0        0.00        0.03      0.24 o 
  -9   3   0        2.94        2.34      0.28 o 
  -8   3   0        0.01        0.04      0.22 o 
  -7   3   0       84.40       77.64      1.09 o 
  -6   3   0       59.03       57.55      0.95 o 
  -5   3   0        2.03        1.07      0.12 o 
  -4   3   0      149.10      152.34      2.03 o 
  -3   3   0       16.26       13.64      0.59 o 
  -2   3   0       43.13       39.52      0.83 o 
  -1   3   0      863.69      830.51      5.57 o 
   0   3   0      178.28      173.27      1.38 o 
   1   3   0      851.01      838.75      6.43 o 
   2   3   0      329.30      393.29      3.63 o 
   3   3   0      342.96      385.67      4.39 o 
   4   3   0      318.30      336.91      3.39 o 
   5   3   0        0.21        0.10      0.21 o 
   6   3   0       35.47       34.94      0.83 o 
   7   3   0        6.02        7.01      0.50 o 
   8   3   0       21.39       22.44      0.78 o 
   9   3   0        2.97        2.99      0.41 o 
  10   3   0        2.54        1.98      0.39 o 
 -12   4   0        0.04        0.70      0.36 o 
 -11   4   0        0.33        0.92      0.38 o 
 -10   4   0        0.24        0.17      0.28 o 
  -9   4   0        7.04        5.64      0.39 o 
  -8   4   0        5.18        5.05      0.36 o 
  -7   4   0        0.44        0.43      0.20 o 
  -6   4   0       17.96       17.46      0.78 o 
  -5   4   0       11.50       10.96      1.00 o 
  -4   4   0        0.04        0.08      0.17 o 
  -3   4   0        2.47        3.02      0.22 o 
  -2   4   0       36.78       35.90      0.52 o 
  -1   4   0        0.23       -0.12      0.12 o 
   0   4   0       51.06       63.39      0.67 o 
   1   4   0      170.65      177.02      1.57 o 
   2   4   0      995.07     1147.35      7.81 o 
   3   4   0        3.59        4.07      0.18 o 
   4   4   0       59.71       62.80      1.04 o 
   5   4   0        4.27        2.73      0.29 o 
   6   4   0      153.08      162.12      2.14 o 
   7   4   0       32.15       27.88      0.85 o 
   8   4   0        9.43       10.68      0.62 o 
   9   4   0        0.32        0.30      0.45 o 
  10   4   0        0.38        0.18      0.32 o 
 -12   5   0        5.24        4.83      0.55 o 
 -11   5   0        0.02        0.00      0.31 o 
 -10   5   0        0.54        0.43      0.28 o 
  -9   5   0        5.61        5.71      0.43 o 
  -8   5   0       29.24       27.19      0.80 o 
  -7   5   0        0.35       -0.19      0.19 o 
  -6   5   0       40.06       39.31      1.93 o 
  -5   5   0       64.29       59.89      1.02 o 
  -4   5   0      469.08      501.68      4.27 o 
  -3   5   0        0.13        0.30      0.10 o 
  -2   5   0       27.35       25.49      0.45 o 
  -1   5   0       35.57       37.05      0.47 o 
   0   5   0       14.39       20.97      0.48 o 
   1   5   0      150.24      161.50      1.17 o 
   2   5   0        5.42        4.84      0.22 o 
   3   5   0        2.22        2.27      0.29 o 
   4   5   0        2.02        2.39      0.21 o 
   5   5   0       45.95       40.85      0.73 o 
   6   5   0       26.85       27.27      0.64 o 
   7   5   0        0.10       -0.14      0.24 o 
   8   5   0        0.09       -0.16      0.30 o 
   9   5   0        0.62        0.02      0.34 o 
 -11   6   0        0.22        0.38      0.45 o 
 -10   6   0        8.52        8.07      0.54 o 
  -9   6   0        0.82        0.94      0.30 o 
  -8   6   0        2.53        2.69      0.33 o 
  -7   6   0        6.33        5.03      0.36 o 
  -6   6   0       24.83       26.43      0.65 o 
  -5   6   0       31.99       33.76      1.02 o 
  -4   6   0      112.78      126.94      1.53 o 
  -3   6   0        0.10        0.53      0.13 o 
  -2   6   0        7.70       10.96      0.47 o 
  -1   6   0        8.27        9.48      0.35 o 
   0   6   0       13.48       11.96      0.48 o 
   1   6   0       17.25       19.05      0.45 o 
   2   6   0       14.52       13.78      0.38 o 
   3   6   0        2.39        3.70      0.63 o 
   4   6   0       66.48       67.50      0.99 o 
   5   6   0       22.90       19.55      0.55 o 
   6   6   0        1.63        0.76      0.23 o 
   7   6   0        0.59        0.70      0.37 o 
   8   6   0        0.13        0.61      0.36 o 
   9   6   0        0.89        0.76      0.42 o 
 -11   7   0        0.48        1.01      0.39 o 
 -10   7   0        0.45        0.32      0.33 o 
  -9   7   0        2.18        1.62      0.32 o 
  -8   7   0        1.27        1.87      0.31 o 
  -7   7   0        6.32        6.70      0.42 o 
  -6   7   0       52.06       59.74      0.99 o 
  -5   7   0       50.30       53.15      0.91 o 
  -4   7   0        1.36        1.15      0.20 o 
  -3   7   0        1.41        1.42      0.17 o 
  -2   7   0       33.47       33.14      0.53 o 
  -1   7   0       14.07       14.96      0.39 o 
   0   7   0       69.11       69.39      0.74 o 
   1   7   0       27.52       26.29      1.28 o 
   2   7   0        2.76        2.81      0.23 o 
   3   7   0        8.80        9.22      0.40 o 
   4   7   0        2.35        1.96      0.18 o 
   5   7   0        1.75        2.84      0.33 o 
   6   7   0        1.05        0.50      0.25 o 
   7   7   0        2.56        3.12      0.39 o 
   8   7   0        2.14        3.22      0.59 o 
 -11   8   0        3.81        4.28      0.45 o 
 -10   8   0        0.99        1.36      0.34 o 
  -9   8   0        0.00        0.34      0.29 o 
  -8   8   0        0.12        0.40      0.37 o 
  -7   8   0       23.42       26.55      0.76 o 
  -6   8   0        0.00        0.26      0.26 o 
  -5   8   0       24.84       27.98      0.72 o 
  -4   8   0       36.97       37.50      0.62 o 
  -3   8   0      111.40      113.46      1.19 o 
  -2   8   0      149.64      157.51      1.29 o 
  -1   8   0      169.04      170.58      1.52 o 
   0   8   0       24.45       21.29      0.53 o 
   1   8   0        0.63        0.34      0.17 o 
   2   8   0       10.04        7.13      0.35 o 
   3   8   0        0.92        0.76      0.19 o 
   4   8   0        8.95        8.09      0.52 o 
   5   8   0        0.02        0.09      0.23 o 
   6   8   0        0.83        0.34      0.36 o 
   7   8   0       17.55       21.94      0.86 o 
 -10   9   0        2.75        2.65      0.46 o 
  -9   9   0        0.00        0.42      0.34 o 
  -8   9   0        3.51        5.20      0.46 o 
  -7   9   0        4.71        3.51      0.48 o 
  -6   9   0       50.23       54.24      1.05 o 
  -5   9   0        4.49        4.00      0.40 o 
  -4   9   0       84.18       85.72      1.11 o 
  -3   9   0       36.06       38.00      0.70 o 
  -2   9   0      454.02      457.02      3.38 o 
  -1   9   0       28.64       30.56      0.59 o 
   0   9   0        6.11        4.89      0.32 o 
   1   9   0        0.22        0.15      0.23 o 
   2   9   0       43.90       41.75      1.31 o 
   3   9   0        3.91        4.85      0.38 o 
   4   9   0        1.31        1.36      0.32 o 
   5   9   0        2.51        3.13      0.40 o 
   6   9   0        0.26        0.06      0.30 o 
  -9  10   0        0.96        1.34      0.40 o 
  -8  10   0        0.97        0.89      0.38 o 
  -7  10   0        0.74        0.48      0.34 o 
  -6  10   0        0.08       -0.43      0.45 o 
  -5  10   0        0.00       -0.31      0.31 o 
  -4  10   0        4.39        3.82      0.32 o 
  -3  10   0       51.92       54.76      0.88 o 
  -2  10   0        6.06        7.09      0.43 o 
  -1  10   0        1.81        2.44      0.25 o 
   0  10   0        0.05       -0.19      0.19 o 
   1  10   0        1.38        1.62      0.33 o 
   2  10   0        4.36        4.43      0.42 o 
   3  10   0        1.83        3.68      0.38 o 
   4  10   0        0.37        0.18      0.33 o 
   5  10   0        0.14       -0.27      0.76 o 
  -8  11   0        0.00       -0.13      0.67 o 
  -7  11   0        0.39        0.55      0.40 o 
  -6  11   0        0.46        0.32      0.37 o 
  -5  11   0        4.50        4.66      0.55 o 
  -4  11   0       22.62       22.35      0.79 o 
  -3  11   0        0.11        0.07      0.25 o 
  -2  11   0        0.01       -0.25      0.25 o 
  -1  11   0        0.40       -0.11      0.41 o 
   0  11   0        4.17        4.58      0.38 o 
   1  11   0        5.40        6.91      0.44 o 
   2  11   0        0.63        1.01      0.28 o 
   3  11   0        8.56        9.99      0.51 o 
  -7  12   0        0.42       -0.02      0.40 o 
  -6  12   0        3.82        3.53      0.59 o 
  -5  12   0        1.26        1.33      0.61 o 
  -4  12   0        4.49        4.32      0.41 o 
  -3  12   0        6.76        8.72      0.63 o 
  -2  12   0        0.36        1.10      0.42 o 
  -1  12   0        2.35        2.48      0.50 o 
   0  12   0        0.23       -0.01      0.41 o 
   1  12   0       15.81       15.91      0.71 o 
   1 -13   1        1.09        1.61      0.48 o 
   2 -13   1        0.67        0.85      0.47 o 
   3 -13   1        1.63        2.31      0.62 o 
   4 -13   1        1.10        1.06      0.59 o 
  -2 -12   1        0.44       -0.22      0.30 o 
  -1 -12   1        5.90        8.03      0.54 o 
   0 -12   1        0.00       -0.17      0.37 o 
   1 -12   1       16.34       18.18      1.37 o 
   2 -12   1        0.08       -0.20      0.34 o 
   3 -12   1        6.88        7.35      1.28 o 
   4 -12   1        0.81        1.31      0.57 o 
   5 -12   1        0.44        0.05      0.40 o 
   6 -12   1        1.02        1.22      0.47 o 
   7 -12   1        0.07        0.06      0.40 o 
  -4 -11   1        0.82        0.72      0.33 o 
  -3 -11   1        0.61        0.66      0.27 o 
  -2 -11   1        0.35        0.29      0.25 o 
  -1 -11   1        0.24        0.39      0.24 o 
   0 -11   1        4.41        3.63      0.33 o 
   1 -11   1        1.77        1.90      0.35 o 
   2 -11   1        0.69        0.42      0.27 o 
   3 -11   1       14.94       16.13      0.63 o 
   4 -11   1        9.09       10.58      0.73 o 
   5 -11   1        1.32        0.94      0.39 o 
   6 -11   1        0.87        0.14      0.37 o 
   7 -11   1        1.65        2.37      0.47 o 
   8 -11   1        0.17        0.04      0.56 o 
  -5 -10   1        1.62        2.45      0.70 o 
  -4 -10   1        7.97       10.09      0.71 o 
  -3 -10   1        1.58        2.10      0.28 o 
  -2 -10   1        0.69        0.40      0.22 o 
  -1 -10   1        3.00        3.48      0.30 o 
   0 -10   1        0.24        0.18      0.23 o 
   1 -10   1       34.69       36.17      0.77 o 
   2 -10   1        8.73        8.45      0.44 o 
   3 -10   1        2.41        2.67      0.28 o 
   4 -10   1       12.64       11.25      0.44 o 
   5 -10   1       14.87       13.96      0.68 o 
   6 -10   1       10.89       10.50      0.70 o 
   7 -10   1        3.90        3.26      0.44 o 
   8 -10   1        1.88        1.63      0.41 o 
   9 -10   1        0.15        0.25      0.34 o 
  -6  -9   1        0.38        0.42      0.29 o 
  -5  -9   1        0.32        0.42      0.28 o 
  -4  -9   1       17.65       16.41      0.82 o 
  -3  -9   1        3.14        3.04      0.35 o 
  -2  -9   1       17.44       17.28      0.51 o 
  -1  -9   1        0.55        0.59      0.20 o 
   0  -9   1      135.31      139.96      1.35 o 
   1  -9   1       79.55       82.60      0.96 o 
   2  -9   1       13.14       13.79      0.46 o 
   3  -9   1       18.83       19.27      0.54 o 
   4  -9   1       76.84       76.74      1.32 o 
   5  -9   1       59.16       62.71      1.09 o 
   6  -9   1        3.01        2.87      0.37 o 
   7  -9   1        1.09        1.05      0.30 o 
   8  -9   1       12.24       10.64      0.58 o 
   9  -9   1        2.74       11.23      1.40 o 
  10  -9   1        0.41        1.05      0.39 o 
  -7  -8   1        5.14        5.68      0.51 o 
  -6  -8   1        0.60        0.33      0.26 o 
  -5  -8   1        0.76        0.95      0.27 o 
  -4  -8   1        0.01        0.08      0.15 o 
  -3  -8   1        3.70        4.02      0.28 o 
  -2  -8   1       52.52       44.65      0.73 o 
  -1  -8   1        4.34        3.56      0.27 o 
   0  -8   1      131.81      127.03      1.22 o 
   1  -8   1       41.92       41.10      0.59 o 
   2  -8   1       84.91       86.30      1.00 o 
   3  -8   1      255.94      251.01      3.13 o 
   4  -8   1        0.06       -0.24      0.24 o 
   5  -8   1      127.90      137.31      1.61 o 
   6  -8   1        2.46        2.78      0.34 o 
   7  -8   1        0.37        0.35      0.26 o 
   8  -8   1        1.90        2.13      0.33 o 
   9  -8   1        4.63        4.58      0.42 o 
  10  -8   1        1.02        0.71      0.36 o 
  11  -8   1        0.42        0.94      0.53 o 
  -8  -7   1        0.05       -0.15      0.29 o 
  -7  -7   1        2.47        3.29      0.39 o 
  -6  -7   1       21.33       24.21      0.69 o 
  -5  -7   1        7.09        5.23      0.36 o 
  -4  -7   1        0.45        0.07      0.16 o 
  -3  -7   1       47.89       42.70      0.68 o 
  -2  -7   1       11.91       11.84      0.54 o 
  -1  -7   1       45.64       50.97      0.77 o 
   0  -7   1      203.87      196.12      1.59 o 
   1  -7   1       67.01       63.92      0.74 o 
   2  -7   1       58.51       55.14      0.83 o 
   3  -7   1       46.07       42.60      0.65 o 
   4  -7   1        0.06        0.07      0.30 o 
   5  -7   1        4.16        4.75      0.35 o 
   6  -7   1       10.84       10.45      0.48 o 
   7  -7   1        2.74        2.67      0.32 o 
   8  -7   1        0.91        0.45      0.25 o 
   9  -7   1        0.00        0.51      0.27 o 
  10  -7   1        2.25        2.12      0.35 o 
  11  -7   1        0.48        1.28      0.44 o 
  -9  -6   1        3.80        4.09      0.64 o 
  -8  -6   1        0.93        0.78      0.40 o 
  -7  -6   1       23.09       24.29      0.88 o 
  -6  -6   1        0.63        0.15      0.18 o 
  -5  -6   1        8.67        7.02      0.38 o 
  -4  -6   1        2.98        2.25      0.24 o 
  -3  -6   1       37.92       44.56      0.65 o 
  -2  -6   1        7.22        5.55      0.26 o 
  -1  -6   1        0.75        2.00      0.24 o 
   0  -6   1        9.73       11.86      0.31 o 
   1  -6   1        3.13        2.10      0.13 o 
   2  -6   1        0.00       -0.01      0.10 o 
   3  -6   1       59.31       58.89      0.62 o 
   4  -6   1      234.48      237.66      2.93 o 
   5  -6   1      151.28      162.95      2.72 o 
   6  -6   1        1.14        0.74      0.24 o 
   7  -6   1       17.37       19.87      0.58 o 
   8  -6   1        4.20        4.86      0.37 o 
   9  -6   1       39.48       41.05      0.86 o 
  10  -6   1        2.91        2.52      0.34 o 
  11  -6   1        0.37        0.32      0.28 o 
 -10  -5   1        0.24        0.24      0.36 o 
  -9  -5   1        0.21        0.15      0.37 o 
  -8  -5   1        8.53        9.47      0.63 o 
  -7  -5   1       13.48       13.89      0.86 o 
  -6  -5   1        0.32        0.32      0.18 o 
  -5  -5   1        9.52        8.77      0.37 o 
  -4  -5   1        2.37        1.20      0.13 o 
  -3  -5   1      188.50      198.01      1.65 o 
  -2  -5   1       81.53       75.90      0.80 o 
  -1  -5   1        4.15        3.46      0.19 o 
   0  -5   1      147.33      151.27      1.62 o 
   1  -5   1        3.18        1.81      0.12 o 
   2  -5   1      115.78      120.32      1.03 o 
   3  -5   1      183.81      199.25      1.75 o 
   4  -5   1      138.92      142.73      1.55 o 
   5  -5   1        0.38       -0.22      0.22 o 
   6  -5   1       27.20       28.90      1.28 o 
   7  -5   1       39.53       44.94      0.86 o 
   8  -5   1        7.91        8.87      0.47 o 
   9  -5   1       15.44       15.50      0.60 o 
  10  -5   1       19.45       20.50      0.70 o 
  11  -5   1        0.07        1.05      0.35 o 
  12  -5   1        2.09        3.13      0.85 o 
 -10  -4   1        3.07        1.93      0.37 o 
  -9  -4   1        2.26        2.50      0.38 o 
  -8  -4   1       55.10       54.29      1.25 o 
  -7  -4   1        0.77        0.77      0.28 o 
  -6  -4   1       10.89        8.68      0.48 o 
  -5  -4   1        0.01        0.07      0.13 o 
  -4  -4   1      104.34      116.61      1.26 o 
  -3  -4   1      211.17      235.31      1.83 o 
  -2  -4   1      308.69      334.42      2.46 o 
  -1  -4   1       24.45       23.00      0.40 o 
   0  -4   1        4.51        1.89      0.15 o 
   1  -4   1      126.87      113.43      1.24 o 
   2  -4   1      360.22      342.14      2.60 o 
   3  -4   1      167.24      171.06      2.00 o 
   4  -4   1      420.62      413.69      4.75 o 
   5  -4   1       61.22       64.97      0.74 o 
   6  -4   1      119.90      127.79      1.46 o 
   7  -4   1      124.91      133.16      1.59 o 
   8  -4   1        0.07        0.06      0.18 o 
   9  -4   1        2.38        2.50      0.29 o 
  10  -4   1        4.83        4.42      0.43 o 
  11  -4   1        0.87        1.42      0.37 o 
  12  -4   1        0.61        1.01      0.46 o 
 -11  -3   1        0.09       -0.05      0.29 o 
 -10  -3   1        5.86        4.68      0.46 o 
  -9  -3   1       16.74       16.40      0.66 o 
  -8  -3   1        2.64        2.38      0.36 o 
  -7  -3   1       18.83       21.70      0.71 o 
  -6  -3   1       76.85       77.77      1.71 o 
  -5  -3   1        5.51        5.70      0.36 o 
  -4  -3   1      107.46      125.13      1.57 o 
  -3  -3   1      590.36      659.03      4.47 o 
  -2  -3   1      194.58      195.66      2.68 o 
  -1  -3   1     1100.45     1140.10      7.03 o 
   0  -3   1       99.88      112.32      1.07 o 
   1  -3   1      473.60      453.79      4.12 o 
   2  -3   1       21.21       21.13      0.79 o 
   3  -3   1       33.17       28.98      0.77 o 
   4  -3   1       12.35       12.29      0.24 o 
   5  -3   1        1.56        1.65      0.11 o 
   6  -3   1       19.43       21.11      0.35 o 
   7  -3   1       17.75       21.84      0.84 o 
   8  -3   1        2.15        0.97      0.18 o 
   9  -3   1        8.10        6.69      0.37 o 
  10  -3   1        1.94        1.86      0.30 o 
  11  -3   1        4.85        3.88      0.53 o 
  12  -3   1        0.82        0.76      0.48 o 
 -11  -2   1        0.02       -0.13      0.26 o 
 -10  -2   1        7.78        7.25      0.52 o 
  -9  -2   1       31.92       30.43      0.84 o 
  -8  -2   1        2.76        3.42      0.34 o 
  -7  -2   1       30.80       33.19      0.94 o 
  -6  -2   1       35.63       38.09      1.59 o 
  -5  -2   1      192.87      198.22      3.00 o 
  -4  -2   1      242.26      284.81      3.56 o 
  -3  -2   1       79.48       68.09      1.63 o 
  -2  -2   1       63.95       69.26      0.82 o 
  -1  -2   1      520.68      516.64      3.17 o 
   0  -2   1      619.76      610.59      4.68 o 
   1  -2   1      607.89      589.55      6.63 o 
   2  -2   1       32.08       39.13      0.59 o 
   3  -2   1        3.15        3.72      0.10 o 
   4  -2   1       24.28       18.84      0.28 o 
   5  -2   1      252.13      306.17      2.16 o 
   6  -2   1       22.27       24.34      0.36 o 
   7  -2   1        8.88        9.49      0.32 o 
   8  -2   1        8.91        8.41      0.44 o 
   9  -2   1        1.34        1.95      0.28 o 
  10  -2   1        0.81        0.48      0.25 o 
  11  -2   1       19.31       20.12      0.71 o 
  12  -2   1        1.36        1.96      0.76 o 
 -11  -1   1        0.65        0.64      0.29 o 
 -10  -1   1        0.14        0.45      0.40 o 
  -9  -1   1        0.48        0.22      0.23 o 
  -8  -1   1        3.72        4.36      0.35 o 
  -7  -1   1        3.97        4.62      0.33 o 
  -6  -1   1        0.61        0.31      0.35 o 
  -5  -1   1      123.10      137.32      1.67 o 
  -4  -1   1        0.64        0.01      0.08 o 
  -3  -1   1       25.39       28.45      0.52 o 
  -2  -1   1      232.46      242.36      2.83 o 
  -1  -1   1     1480.60     1428.97     12.60 o 
   0  -1   1      598.30      605.77      9.64 o 
   1  -1   1      364.13      350.93      3.95 o 
   2  -1   1      482.82      480.14      3.88 o 
   3  -1   1      916.29      952.16      8.79 o 
   4  -1   1       15.90       19.66      0.51 o 
   5  -1   1       93.56      101.11      0.87 o 
   6  -1   1       73.77       72.51      0.70 o 
   7  -1   1        1.12        1.25      0.17 o 
   8  -1   1        4.78        3.58      0.40 o 
   9  -1   1       79.16       76.51      1.21 o 
  10  -1   1       22.29       24.86      0.73 o 
  11  -1   1        0.01        0.04      0.26 o 
 -12   0   1        0.00        0.60      0.49 o 
 -11   0   1        0.33        0.34      0.29 o 
 -10   0   1        6.50        5.89      0.47 o 
  -9   0   1        3.24        2.44      0.32 o 
  -8   0   1       18.19       19.15      0.60 o 
  -7   0   1       46.03       45.14      1.06 o 
  -6   0   1       55.65       62.85      2.04 o 
  -5   0   1       37.50       36.91      0.70 o 
  -4   0   1        2.81        2.73      0.17 o 
  -3   0   1     1510.49     1451.66     23.13 o 
  -2   0   1     8234.09     7609.80    120.21 o 
  -1   0   1        6.60        4.15      0.25 o 
   1   0   1      741.91      746.44      8.59 o 
   2   0   1      369.22      393.36      4.53 o 
   3   0   1      846.58      833.87     13.09 o 
   4   0   1      352.50      392.56      2.66 o 
   5   0   1        0.30        0.27      0.09 o 
   6   0   1      206.02      226.72      2.01 o 
   7   0   1        2.72        2.04      0.27 o 
   8   0   1        0.05        0.20      0.20 o 
   9   0   1        2.18        2.55      0.31 o 
  10   0   1        4.57        4.61      0.39 o 
  11   0   1        0.53        0.41      0.27 o 
 -12   1   1        2.28        2.13      0.40 o 
 -11   1   1        2.73        2.48      0.38 o 
 -10   1   1        3.50        2.84      0.36 o 
  -9   1   1        8.82        9.11      0.50 o 
  -8   1   1       30.27       32.07      0.75 o 
  -7   1   1       25.02       23.96      0.66 o 
  -6   1   1       16.62       21.23      0.45 o 
  -5   1   1        0.00       -0.08      0.11 o 
  -4   1   1      475.51      494.70      5.51 o 
  -3   1   1     2607.51     2449.82     27.85 o 
  -2   1   1     3320.83     3324.42     37.11 o 
   0   1   1     1145.45     1135.73     18.55 o 
   2   1   1      231.92      248.68      2.26 o 
   3   1   1        8.37        7.50      0.21 o 
   4   1   1      131.00      142.76      1.16 o 
   5   1   1       22.54       24.84      0.38 o 
   6   1   1        2.31        2.60      0.37 o 
   7   1   1       13.74       12.76      0.49 o 
   8   1   1       59.13       61.72      1.16 o 
   9   1   1        1.39        1.25      0.27 o 
  10   1   1        0.60        0.55      0.26 o 
  11   1   1        1.22        0.51      0.32 o 
 -12   2   1        7.42        7.70      0.63 o 
 -11   2   1       13.43       13.91      0.87 o 
 -10   2   1        2.41        1.27      0.30 o 
  -9   2   1        1.70        0.77      0.25 o 
  -8   2   1       24.70       25.01      0.59 o 
  -7   2   1       15.91       20.14      0.49 o 
  -6   2   1        1.00        1.39      0.30 o 
  -5   2   1       11.17        9.00      0.49 o 
  -4   2   1       91.01      105.40      1.71 o 
  -3   2   1       18.89       22.57      0.75 o 
  -2   2   1     1961.56     1969.34     18.81 o 
  -1   2   1      181.78      165.09      1.29 o 
   0   2   1     1739.82     1661.15     16.65 o 
   1   2   1     4256.23     4031.45     70.58 o 
   2   2   1      290.44      365.73      4.18 o 
   3   2   1      248.19      268.81      4.41 o 
   4   2   1       64.06       54.76      0.92 o 
   5   2   1        1.59        1.28      0.36 o 
   6   2   1       23.44       27.34      0.77 o 
   7   2   1       47.06       49.68      1.01 o 
   8   2   1        4.59        4.90      0.41 o 
   9   2   1        0.86        0.86      0.25 o 
  10   2   1        1.25        0.81      0.32 o 
  11   2   1        0.47        0.05      0.31 o 
 -12   3   1        0.00        0.48      0.37 o 
 -11   3   1        0.68       -0.12      0.31 o 
 -10   3   1        0.39       -0.24      0.24 o 
  -9   3   1        6.75        5.20      0.39 o 
  -8   3   1        0.56        0.85      0.22 o 
  -7   3   1        9.65       12.06      0.76 o 
  -6   3   1        0.85        1.06      0.41 o 
  -5   3   1       12.53       14.70      0.52 o 
  -4   3   1      807.81      849.20      6.72 o 
  -3   3   1       63.04       68.00      0.84 o 
  -2   3   1       80.76       69.62      0.83 o 
  -1   3   1      732.39      694.07      4.89 o 
   0   3   1      394.37      371.68      3.68 o 
   1   3   1      260.62      275.64      2.75 o 
   2   3   1      273.68      296.24      2.18 o 
   3   3   1      207.18      210.21      3.28 o 
   4   3   1      118.32      110.08      2.51 o 
   5   3   1      217.81      230.68      4.59 o 
   6   3   1        0.42        0.41      0.21 o 
   7   3   1      109.56      107.18      1.85 o 
   8   3   1       22.75       21.05      0.74 o 
   9   3   1        0.04        0.09      0.30 o 
  10   3   1        2.75        2.41      0.42 o 
 -12   4   1        0.28        0.36      0.37 o 
 -11   4   1        0.25        0.74      0.38 o 
 -10   4   1        0.26        0.19      0.24 o 
  -9   4   1       32.68       31.86      0.80 o 
  -8   4   1       11.42       13.20      0.53 o 
  -7   4   1       38.21       37.25      0.78 o 
  -6   4   1        0.50        1.23      0.40 o 
  -5   4   1        2.05        2.09      0.22 o 
  -4   4   1       15.42       12.97      0.41 o 
  -3   4   1       57.46       47.28      0.73 o 
  -2   4   1        1.52        0.64      0.12 o 
  -1   4   1       82.58       80.10      0.78 o 
   0   4   1     1290.68     1331.67     12.01 o 
   1   4   1     1979.97     2046.06     20.89 o 
   2   4   1      487.77      534.22      4.74 o 
   3   4   1        6.75       10.56      0.22 o 
   4   4   1       53.85       53.66      1.31 o 
   5   4   1       22.41       25.37      0.70 o 
   6   4   1       90.33       94.86      1.52 o 
   7   4   1        1.48        1.15      0.29 o 
   8   4   1       16.93       15.83      1.54 o 
   9   4   1        0.14       -0.11      0.31 o 
  10   4   1        0.27        0.13      0.36 o 
 -12   5   1        5.23        6.50      0.76 o 
 -11   5   1        0.00        0.64      0.40 o 
 -10   5   1        0.70        0.21      0.27 o 
  -9   5   1        6.40        6.12      0.44 o 
  -8   5   1       11.26       13.64      0.58 o 
  -7   5   1        0.69        1.09      0.25 o 
  -6   5   1      102.38      100.15      1.36 o 
  -5   5   1       32.52       33.86      0.72 o 
  -4   5   1        0.39        0.48      0.09 o 
  -3   5   1        5.08        5.75      0.26 o 
  -2   5   1       53.78       57.01      0.59 o 
  -1   5   1        0.63        1.59      0.17 o 
   0   5   1       95.64       96.21      1.01 o 
   1   5   1        1.05        1.48      0.17 o 
   2   5   1       13.78       20.92      0.41 o 
   3   5   1        1.57        3.10      0.20 o 
   4   5   1       74.52       68.95      1.18 o 
   5   5   1       48.54       38.21      0.91 o 
   6   5   1        3.13        1.82      0.38 o 
   7   5   1        8.18        7.90      0.66 o 
   8   5   1        3.51        3.34      0.72 o 
   9   5   1        0.01        0.33      0.35 o 
 -11   6   1       15.93       15.58      1.07 o 
 -10   6   1        3.95        5.00      0.70 o 
  -9   6   1        0.21        0.49      0.28 o 
  -8   6   1        1.60        1.59      0.31 o 
  -7   6   1        5.03        4.05      0.37 o 
  -6   6   1        0.06        0.07      0.20 o 
  -5   6   1       11.35       10.94      0.53 o 
  -4   6   1        0.54        0.13      0.13 o 
  -3   6   1       12.85       14.49      0.42 o 
  -2   6   1        0.50        1.36      0.22 o 
  -1   6   1       84.37       86.14      0.88 o 
   0   6   1        0.05        0.05      0.13 o 
   1   6   1       47.93       41.59      0.62 o 
   2   6   1       16.89       16.01      0.36 o 
   3   6   1        5.73        2.85      0.21 o 
   4   6   1        2.96        2.72      0.32 o 
   5   6   1        3.06        3.39      0.43 o 
   6   6   1        1.56        2.03      0.32 o 
   7   6   1       15.17       16.64      0.90 o 
   8   6   1        0.01       -0.05      0.36 o 
 -11   7   1        1.26        1.79      0.37 o 
 -10   7   1        0.85        1.49      0.34 o 
  -9   7   1        1.80        2.55      0.35 o 
  -8   7   1        0.01       -0.07      0.24 o 
  -7   7   1       21.27       19.65      0.67 o 
  -6   7   1       53.57       54.89      0.97 o 
  -5   7   1       34.86       32.57      0.73 o 
  -4   7   1        9.20        8.98      0.48 o 
  -3   7   1        3.03        3.35      0.28 o 
  -2   7   1       14.12       15.90      0.42 o 
  -1   7   1       11.47       10.42      0.35 o 
   0   7   1        3.85        3.06      0.22 o 
   1   7   1        0.15        0.14      0.18 o 
   2   7   1        9.57       10.07      0.38 o 
   3   7   1       44.73       33.40      0.64 o 
   4   7   1       23.32       19.66      0.74 o 
   5   7   1        1.23        0.49      0.29 o 
   6   7   1        0.01       -0.17      0.30 o 
   7   7   1        3.18        4.04      0.47 o 
   8   7   1        2.98        3.77      0.64 o 
 -11   8   1        0.00        0.68      0.58 o 
 -10   8   1        0.65        1.06      0.33 o 
  -9   8   1        0.72        0.75      0.33 o 
  -8   8   1        0.70        0.96      0.31 o 
  -7   8   1        2.50        3.64      0.39 o 
  -6   8   1        1.10        1.13      0.30 o 
  -5   8   1       51.04       51.55      0.96 o 
  -4   8   1       54.64       56.81      0.81 o 
  -3   8   1       25.65       26.80      0.67 o 
  -2   8   1       88.76       86.31      0.98 o 
  -1   8   1        3.48        2.30      0.25 o 
   0   8   1       38.55       34.18      0.65 o 
   1   8   1       11.00        8.64      0.37 o 
   2   8   1        7.40        5.82      0.42 o 
   3   8   1        0.62        0.25      0.19 o 
   4   8   1       13.19       13.87      0.61 o 
   5   8   1        2.02        1.72      0.32 o 
   6   8   1        5.27        6.79      0.53 o 
   7   8   1        6.39        8.76      0.62 o 
 -10   9   1        0.57        0.46      0.35 o 
  -9   9   1        0.06        0.32      0.32 o 
  -8   9   1        0.08       -0.03      0.35 o 
  -7   9   1        0.86        0.85      0.32 o 
  -6   9   1       19.57       22.35      0.77 o 
  -5   9   1       23.71       26.75      0.78 o 
  -4   9   1        3.94        2.00      0.28 o 
  -3   9   1       11.76       12.23      0.46 o 
  -2   9   1        0.01       -0.23      0.29 o 
  -1   9   1        1.18        1.21      0.24 o 
   0   9   1       63.58       58.69      0.98 o 
   1   9   1        0.38        0.45      0.28 o 
   2   9   1        4.11        2.78      0.34 o 
   3   9   1        0.74        0.52      0.22 o 
   4   9   1        0.11        0.04      0.25 o 
   5   9   1        0.04       -0.13      0.26 o 
   6   9   1        0.00        0.07      0.32 o 
  -9  10   1        0.28        0.15      0.35 o 
  -8  10   1        0.19       -0.16      0.30 o 
  -7  10   1        0.09       -0.15      0.30 o 
  -6  10   1        1.79        0.99      0.37 o 
  -5  10   1       49.76       49.81      1.17 o 
  -4  10   1       45.15       49.12      0.84 o 
  -3  10   1       36.08       38.89      0.84 o 
  -2  10   1        7.89        7.52      0.44 o 
  -1  10   1        5.29        4.41      0.43 o 
   0  10   1        1.96        1.86      0.34 o 
   1  10   1        1.53        1.32      0.32 o 
   2  10   1        0.74        0.59      0.31 o 
   3  10   1        0.31        0.17      0.32 o 
   4  10   1        4.79        5.21      0.59 o 
  -8  11   1        0.21        0.08      0.36 o 
  -7  11   1        0.00       -0.20      0.39 o 
  -6  11   1        0.98        0.53      0.42 o 
  -5  11   1       19.47       21.68      1.30 o 
  -4  11   1        2.67        2.01      0.33 o 
  -3  11   1       15.97       17.60      0.68 o 
  -2  11   1        2.31        1.95      0.33 o 
  -1  11   1        3.45        3.79      0.47 o 
   0  11   1        0.35       -0.22      0.28 o 
   1  11   1        0.27       -0.22      0.33 o 
   2  11   1        0.79        0.70      0.32 o 
   3  11   1       15.04       16.22      0.92 o 
  -6  12   1        9.59        6.31      0.86 o 
  -5  12   1        6.63        7.12      1.42 o 
  -4  12   1        0.00        0.02      0.27 o 
  -3  12   1        0.86        0.87      0.33 o 
  -2  12   1        0.12        0.11      0.39 o 
  -1  12   1        0.98        0.44      0.38 o 
   0  12   1        2.57        2.99      0.47 o 
   1  12   1        5.52        6.61      0.59 o 
   1 -13   2        2.74        2.77      0.52 o 
   2 -13   2        0.39        0.29      0.82 o 
   3 -13   2        7.92        8.62      0.58 o 
   4 -13   2       10.44        9.94      1.02 o 
   5 -13   2        3.01        2.10      0.79 o 
  -2 -12   2        2.21        2.17      0.39 o 
  -1 -12   2        0.75        0.48      0.63 o 
   0 -12   2        2.08        2.54      0.46 o 
   1 -12   2        6.25        7.27      0.62 o 
   2 -12   2        3.73        3.72      0.48 o 
   3 -12   2        1.49        1.47      0.31 o 
   4 -12   2        3.37        3.41      0.81 o 
   5 -12   2        1.38        1.23      0.46 o 
   6 -12   2        0.03       -0.02      0.40 o 
   7 -12   2        0.32       -0.05      0.37 o 
  -4 -11   2        4.86        6.08      0.45 o 
  -3 -11   2       21.60       25.01      0.80 o 
  -2 -11   2        1.51        1.49      0.31 o 
  -1 -11   2        0.65        0.87      0.27 o 
   0 -11   2        1.86        2.80      0.43 o 
   1 -11   2       17.44       20.27      0.82 o 
   2 -11   2        0.07       -0.04      0.24 o 
   3 -11   2        0.62        0.37      0.24 o 
   4 -11   2        0.33       -0.12      0.38 o 
   5 -11   2        4.59        3.31      0.55 o 
   6 -11   2        2.42        1.82      0.45 o 
   7 -11   2        3.53        3.51      0.53 o 
   8 -11   2        0.01        0.79      0.70 o 
   9 -11   2        1.19        0.54      0.69 o 
  -5 -10   2        3.19        4.47      1.02 o 
  -4 -10   2        0.75        0.60      0.23 o 
  -3 -10   2        1.32        2.04      0.27 o 
  -2 -10   2        0.07       -0.20      0.20 o 
  -1 -10   2        4.27        5.35      0.39 o 
   0 -10   2        1.63        1.54      0.24 o 
   1 -10   2        9.97       10.02      0.46 o 
   2 -10   2        7.56        7.17      0.37 o 
   3 -10   2        2.62        2.23      0.35 o 
   4 -10   2       11.29        8.99      0.68 o 
   5 -10   2        3.49        4.77      0.56 o 
   6 -10   2        1.45        1.65      0.40 o 
   7 -10   2        0.03       -0.45      0.45 o 
   8 -10   2        0.31        0.07      0.34 o 
   9 -10   2        0.31        0.29      0.35 o 
  -7  -9   2        0.10       -0.29      0.29 o 
  -6  -9   2        1.86        0.98      0.36 o 
  -5  -9   2        2.70        4.43      0.44 o 
  -4  -9   2        8.48        7.31      0.37 o 
  -3  -9   2        1.24        0.66      0.21 o 
  -2  -9   2        3.28        2.92      0.27 o 
  -1  -9   2        0.02       -0.11      0.18 o 
   0  -9   2       28.10       27.21      0.56 o 
   1  -9   2      100.34      102.82      1.15 o 
   2  -9   2       91.81       92.46      1.13 o 
   3  -9   2       61.82       62.73      0.90 o 
   4  -9   2        0.60       -0.06      0.30 o 
   5  -9   2        2.61        2.75      0.39 o 
   6  -9   2       16.87       13.76      0.65 o 
   7  -9   2        1.84        1.71      0.39 o 
   8  -9   2       17.58       17.04      0.72 o 
   9  -9   2        4.40        3.86      0.47 o 
  10  -9   2        0.17        0.03      0.34 o 
  -8  -8   2        1.54        1.54      0.39 o 
  -7  -8   2        2.10        2.36      0.39 o 
  -6  -8   2        0.00        0.32      0.23 o 
  -5  -8   2        0.32       -0.07      0.19 o 
  -4  -8   2       12.87       11.83      0.48 o 
  -3  -8   2        9.88        9.64      0.36 o 
  -2  -8   2      104.87      102.74      1.50 o 
  -1  -8   2      180.81      179.57      1.55 o 
   0  -8   2      693.64      714.80      4.37 o 
   1  -8   2      375.68      372.90      2.47 o 
   2  -8   2      275.32      283.89      2.30 o 
   3  -8   2       50.77       48.03      0.95 o 
   4  -8   2       73.42       73.63      1.21 o 
   5  -8   2        5.20        4.94      0.38 o 
   6  -8   2       67.40       66.32      1.06 o 
   7  -8   2       11.78       12.52      0.54 o 
   8  -8   2       14.33       15.43      0.60 o 
   9  -8   2       56.19       61.33      1.25 o 
  10  -8   2       12.62       13.37      0.69 o 
  11  -8   2        0.01       -0.17      0.32 o 
  -8  -7   2        8.70        8.69      0.76 o 
  -7  -7   2        0.01       -0.10      0.20 o 
  -6  -7   2        5.63        5.29      0.39 o 
  -5  -7   2       15.89       14.47      0.52 o 
  -4  -7   2        4.26        3.75      0.25 o 
  -3  -7   2        2.37        3.34      0.22 o 
  -2  -7   2        0.52        0.59      0.15 o 
  -1  -7   2      143.55      134.11      1.11 o 
   0  -7   2      187.98      179.95      1.36 o 
   1  -7   2       14.34       16.23      0.51 o 
   2  -7   2        0.05        0.24      0.23 o 
   3  -7   2      117.23      104.04      1.07 o 
   4  -7   2        6.10        7.28      0.38 o 
   5  -7   2        7.83        6.02      0.37 o 
   6  -7   2       42.07       43.31      0.85 o 
   7  -7   2        2.40        1.69      0.28 o 
   8  -7   2        0.31       -0.01      0.24 o 
   9  -7   2       12.74       13.37      0.74 o 
  10  -7   2        0.12        0.50      0.30 o 
  11  -7   2        0.24        0.76      0.37 o 
  -9  -6   2        0.06        0.48      0.34 o 
  -8  -6   2        5.13        4.75      0.39 o 
  -7  -6   2        0.17       -0.15      0.20 o 
  -6  -6   2        0.30        0.45      0.20 o 
  -5  -6   2        0.82        0.33      0.16 o 
  -4  -6   2       23.10       21.83      0.55 o 
  -3  -6   2       77.78       79.10      1.17 o 
  -2  -6   2      418.21      403.59      2.80 o 
  -1  -6   2       19.51       14.46      0.30 o 
   0  -6   2        0.20        0.22      0.08 o 
   1  -6   2      109.92      106.43      1.11 o 
   2  -6   2       66.36       73.61      0.76 o 
   3  -6   2       12.18       14.64      0.45 o 
   4  -6   2       34.12       34.14      1.35 o 
   5  -6   2       62.15       60.26      1.96 o 
   6  -6   2      151.46      157.69      1.65 o 
   7  -6   2        2.23        2.44      0.28 o 
   8  -6   2        4.06        3.61      0.33 o 
   9  -6   2        9.16        9.07      0.48 o 
  10  -6   2        0.07        0.09      0.25 o 
  11  -6   2        0.96        1.86      0.35 o 
 -10  -5   2        0.09       -0.15      0.29 o 
  -9  -5   2        1.55        0.83      0.32 o 
  -8  -5   2        2.64        2.23      0.40 o 
  -7  -5   2        1.43        1.17      0.24 o 
  -6  -5   2       28.98       30.75      0.83 o 
  -5  -5   2        4.81        4.40      0.30 o 
  -4  -5   2        0.39        0.43      0.12 o 
  -3  -5   2        0.83        0.67      0.15 o 
  -2  -5   2       72.97       76.14      0.69 o 
  -1  -5   2        0.64        1.13      0.12 o 
   0  -5   2       31.39       37.02      0.42 o 
   1  -5   2      115.28      127.71      1.18 o 
   2  -5   2     1034.34     1139.20      7.79 o 
   3  -5   2      186.87      188.46      2.07 o 
   4  -5   2       27.14       27.54      1.16 o 
   5  -5   2      325.12      316.86      5.08 o 
   6  -5   2       29.52       28.94      0.59 o 
   7  -5   2        0.31        0.10      0.20 o 
   8  -5   2       61.14       62.65      1.05 o 
   9  -5   2        0.15        0.58      0.26 o 
  10  -5   2       39.48       42.17      0.94 o 
  11  -5   2        1.13        2.35      0.65 o 
 -10  -4   2        0.34        0.33      0.30 o 
  -9  -4   2        1.92        1.94      0.39 o 
  -8  -4   2        0.61        0.46      0.30 o 
  -7  -4   2       65.54       68.00      1.34 o 
  -6  -4   2       81.16       83.19      1.10 o 
  -5  -4   2        1.40        1.20      0.17 o 
  -4  -4   2      200.40      213.00      1.72 o 
  -3  -4   2       26.12       28.63      0.44 o 
  -2  -4   2      329.75      359.57      2.38 o 
  -1  -4   2       70.10       72.94      0.62 o 
   0  -4   2      101.14      106.56      1.05 o 
   1  -4   2       18.36       18.15      0.59 o 
   2  -4   2     1043.60     1094.42     16.27 o 
   3  -4   2      436.93      452.47      7.66 o 
   4  -4   2      356.64      392.73      2.66 o 
   5  -4   2      224.88      212.95      1.61 o 
   6  -4   2       35.78       37.31      0.53 o 
   7  -4   2       44.31       44.53      0.76 o 
   8  -4   2        0.20       -0.09      0.29 o 
   9  -4   2        2.33        2.32      0.27 o 
  10  -4   2        0.93        0.77      0.28 o 
  11  -4   2        9.02        9.06      0.59 o 
  12  -4   2        0.32        0.13      0.35 o 
 -11  -3   2        1.17        0.78      0.36 o 
 -10  -3   2        2.80        2.51      0.39 o 
  -9  -3   2        4.02        3.49      0.40 o 
  -8  -3   2       20.82       24.17      0.75 o 
  -7  -3   2       31.55       37.57      0.95 o 
  -6  -3   2       31.56       35.42      0.78 o 
  -5  -3   2        0.43        0.43      0.13 o 
  -4  -3   2      169.95      200.03      1.58 o 
  -3  -3   2        0.14        0.50      0.09 o 
  -2  -3   2        1.39        2.84      0.14 o 
  -1  -3   2      186.88      189.57      1.59 o 
   0  -3   2       61.16       54.34      0.58 o 
   1  -3   2      564.23      576.25      5.15 o 
   2  -3   2       26.85       21.01      0.58 o 
   3  -3   2      167.84      154.34      1.30 o 
   4  -3   2      204.97      201.45      1.43 o 
   5  -3   2       58.39       66.46      0.72 o 
   6  -3   2        3.00        3.46      0.17 o 
   7  -3   2        0.09        0.26      0.09 o 
   8  -3   2        0.67        0.70      0.17 o 
   9  -3   2        2.81        2.73      0.28 o 
  10  -3   2        0.86        0.45      0.23 o 
  11  -3   2        4.38        4.26      0.40 o 
  12  -3   2        1.43        1.25      0.31 o 
 -11  -2   2        0.00       -0.29      0.29 o 
 -10  -2   2        0.87        1.13      0.33 o 
  -9  -2   2        4.52        4.34      0.42 o 
  -8  -2   2        0.00       -0.03      0.21 o 
  -7  -2   2       14.99       15.91      0.56 o 
  -6  -2   2        4.87        6.75      0.37 o 
  -5  -2   2      208.90      226.16      2.04 o 
  -4  -2   2       19.55       23.58      0.41 o 
  -3  -2   2      216.48      216.03      1.46 o 
  -2  -2   2      171.38      160.85      1.35 o 
  -1  -2   2      312.90      308.86      3.57 o 
   0  -2   2      121.90      116.96      1.41 o 
   1  -2   2      316.83      288.38      2.75 o 
   2  -2   2      222.27      252.58      1.90 o 
   3  -2   2       69.26       70.37      1.68 o 
   4  -2   2      305.46      324.67      2.91 o 
   5  -2   2      347.67      340.14      3.31 o 
   6  -2   2        1.38        1.23      0.24 o 
   7  -2   2        0.05       -0.03      0.13 o 
   8  -2   2        2.15        2.58      0.29 o 
   9  -2   2        2.36        1.71      0.24 o 
  10  -2   2        0.06        0.38      0.23 o 
  11  -2   2        1.22        1.58      0.30 o 
 -11  -1   2        1.38        1.14      0.35 o 
 -10  -1   2        0.52        0.65      0.29 o 
  -9  -1   2        1.44        1.04      0.27 o 
  -8  -1   2        6.03        6.48      0.46 o 
  -7  -1   2       47.50       42.84      0.85 o 
  -6  -1   2       11.79       12.34      0.93 o 
  -5  -1   2       15.46       17.15      0.36 o 
  -4  -1   2       35.01       50.22      0.60 o 
  -3  -1   2      296.35      324.62      2.98 o 
  -2  -1   2        0.20        0.39      0.10 o 
  -1  -1   2     1091.36     1070.68      8.72 o 
   0  -1   2     1751.27     1718.29     15.75 o 
   1  -1   2      714.04      705.20      5.40 o 
   2  -1   2       77.85       69.03      1.03 o 
   3  -1   2       49.90       41.79      0.82 o 
   4  -1   2       26.18       26.58      0.73 o 
   5  -1   2       41.69       37.98      0.98 o 
   6  -1   2       19.14       18.97      0.63 o 
   7  -1   2       10.12       10.70      0.33 o 
   8  -1   2        9.25        9.15      0.38 o 
   9  -1   2       22.98       23.81      0.64 o 
  10  -1   2        5.43        4.14      0.36 o 
  11  -1   2        0.96        0.99      0.36 o 
 -12   0   2        0.26        0.60      0.33 o 
 -11   0   2        1.55        1.46      0.34 o 
 -10   0   2        1.29        1.16      0.31 o 
  -9   0   2        2.79        2.20      0.31 o 
  -8   0   2        6.32        6.93      0.43 o 
  -7   0   2        5.80        5.20      0.78 o 
  -6   0   2        0.03        0.09      0.30 o 
  -5   0   2       89.16      111.57      1.63 o 
  -4   0   2      297.44      277.46      2.07 o 
  -3   0   2      936.35      919.56      6.94 o 
  -1   0   2     1167.34     1038.69      9.55 o 
   0   0   2       72.10       83.24      1.64 o 
   1   0   2       60.90       54.18      0.61 o 
   2   0   2      311.22      330.85      3.16 o 
   3   0   2       10.34        7.78      0.33 o 
   4   0   2      562.53      600.69      6.42 o 
   5   0   2       25.93       33.00      0.43 o 
   6   0   2        9.95        9.84      0.26 o 
   7   0   2      113.20      116.01      1.53 o 
   8   0   2       52.92       52.00      0.91 o 
   9   0   2        8.40        9.25      0.46 o 
  10   0   2        2.79        2.84      0.33 o 
  11   0   2        1.08        1.71      0.36 o 
 -12   1   2        3.92        5.15      0.56 o 
 -11   1   2        6.48        5.24      0.48 o 
 -10   1   2        0.48        0.53      0.27 o 
  -9   1   2       10.08        7.90      0.49 o 
  -8   1   2        0.81        0.48      0.21 o 
  -7   1   2        3.39        2.53      0.35 o 
  -6   1   2        7.59        5.27      0.53 o 
  -5   1   2      159.17      177.46      3.42 o 
  -4   1   2       48.58       39.92      0.60 o 
  -3   1   2     1329.72     1261.03     14.17 o 
  -1   1   2     7322.21     6962.58     76.49 o 
   0   1   2     5518.32     5257.89     55.14 o 
   1   1   2      104.95       96.76      1.45 o 
   2   1   2      231.86      222.07      2.07 o 
   3   1   2       30.24       29.19      0.42 o 
   4   1   2       55.89       61.87      0.81 o 
   5   1   2       68.51       76.09      0.77 o 
   6   1   2       51.98       50.12      1.27 o 
   7   1   2       90.10       93.83      1.94 o 
   8   1   2       35.66       36.07      1.15 o 
   9   1   2       22.78       23.27      0.68 o 
  10   1   2        0.94        0.90      0.29 o 
  11   1   2        0.15        0.25      0.28 o 
 -12   2   2        0.12       -0.19      0.33 o 
 -11   2   2        1.05        1.86      0.39 o 
 -10   2   2        1.12        0.41      0.40 o 
  -9   2   2        0.64        0.55      0.28 o 
  -8   2   2        7.64        6.27      0.51 o 
  -7   2   2       22.74       27.00      0.92 o 
  -6   2   2       59.36       62.82      1.78 o 
  -5   2   2       91.60      105.48      1.26 o 
  -4   2   2      433.33      425.19      4.12 o 
  -3   2   2       48.24       64.34      1.66 o 
  -2   2   2       14.24       21.79      0.64 o 
  -1   2   2     1085.15     1002.67      6.63 o 
   0   2   2      776.76      753.16      8.10 o 
   1   2   2       48.47       50.33      1.21 o 
   2   2   2      117.30      124.50      1.63 o 
   3   2   2       23.79       29.76      0.55 o 
   4   2   2        0.38       -0.02      0.15 o 
   5   2   2       15.83       18.83      1.40 o 
   6   2   2        4.67        3.34      0.30 o 
   7   2   2        1.20        1.08      0.25 o 
   8   2   2        0.89        0.58      0.24 o 
   9   2   2        9.56       10.48      0.66 o 
  10   2   2        0.01       -0.04      0.26 o 
 -12   3   2        0.80        1.69      0.43 o 
 -11   3   2        0.63        1.01      0.36 o 
 -10   3   2        3.06        2.69      0.40 o 
  -9   3   2        4.43        3.00      0.33 o 
  -8   3   2        1.54        1.45      0.25 o 
  -7   3   2        0.01       -0.15      0.15 o 
  -6   3   2        4.06        3.81      0.42 o 
  -5   3   2       10.31        7.11      0.34 o 
  -4   3   2      471.00      510.85      4.28 o 
  -3   3   2      243.01      274.26      2.45 o 
  -2   3   2       89.51       87.44      0.99 o 
  -1   3   2       14.57       14.28      0.23 o 
   0   3   2      243.70      301.30      2.25 o 
   1   3   2      185.33      200.89      2.46 o 
   2   3   2      201.40      226.84      2.51 o 
   3   3   2       67.98       54.92      0.94 o 
   4   3   2       29.68       33.61      0.73 o 
   5   3   2      134.46      132.52      2.98 o 
   6   3   2       18.09       17.31      0.60 o 
   7   3   2       14.78       14.21      0.72 o 
   8   3   2       11.11        8.52      0.62 o 
   9   3   2        0.26        0.10      0.40 o 
  10   3   2        6.78        7.00      0.69 o 
 -12   4   2        1.28        1.21      0.70 o 
 -11   4   2        0.01        0.47      0.33 o 
 -10   4   2        1.44        1.86      0.32 o 
  -9   4   2        0.01        0.01      0.21 o 
  -8   4   2        7.58        7.67      0.45 o 
  -7   4   2        1.46        1.37      0.25 o 
  -6   4   2       86.28       85.03      1.85 o 
  -5   4   2       52.96       52.60      0.88 o 
  -4   4   2        3.15        8.31      0.37 o 
  -3   4   2      303.08      335.11      3.38 o 
  -2   4   2       70.29       78.20      0.81 o 
  -1   4   2      378.55      410.70      2.53 o 
   0   4   2     1846.00     2012.95     13.04 o 
   1   4   2        3.52        0.96      0.24 o 
   2   4   2      431.05      442.54      3.47 o 
   3   4   2       21.44       21.02      0.87 o 
   4   4   2      365.44      352.27      4.25 o 
   5   4   2       18.80       13.43      0.54 o 
   6   4   2      126.93      125.85      2.21 o 
   7   4   2        6.09        6.69      0.58 o 
   8   4   2        2.45        1.76      0.39 o 
   9   4   2        1.22        1.36      0.46 o 
 -12   5   2        0.39        0.82      0.72 o 
 -11   5   2        1.31        1.57      0.72 o 
 -10   5   2        0.02       -0.17      0.24 o 
  -9   5   2        5.56        3.20      0.37 o 
  -8   5   2       31.14       30.47      0.79 o 
  -7   5   2        1.84        1.97      0.28 o 
  -6   5   2       49.20       46.49      0.91 o 
  -5   5   2        1.58        0.83      0.22 o 
  -4   5   2       19.24       15.81      0.47 o 
  -3   5   2      157.46      165.01      1.56 o 
  -2   5   2       41.09       41.49      0.47 o 
  -1   5   2      165.97      184.03      1.60 o 
   0   5   2        4.46        9.03      0.33 o 
   1   5   2      206.07      219.70      2.46 o 
   2   5   2      384.45      412.56      3.46 o 
   3   5   2        2.55        1.34      0.23 o 
   4   5   2       36.22       32.59      1.98 o 
   5   5   2       26.32       21.29      0.86 o 
   6   5   2        0.02       -0.25      0.25 o 
   7   5   2        4.87        3.57      0.49 o 
   8   5   2        0.17       -0.29      0.29 o 
   9   5   2        0.11       -0.17      0.35 o 
 -11   6   2        0.20        0.83      0.35 o 
 -10   6   2        1.58        1.71      0.35 o 
  -9   6   2        0.20       -0.02      0.26 o 
  -8   6   2        3.15        2.19      0.34 o 
  -7   6   2        8.31       10.01      0.53 o 
  -6   6   2       18.04       18.70      0.57 o 
  -5   6   2        6.17        5.58      0.36 o 
  -4   6   2       19.17       19.26      0.56 o 
  -3   6   2        8.01        9.99      0.28 o 
  -2   6   2        9.28        8.64      0.30 o 
  -1   6   2       76.49       80.45      0.79 o 
   0   6   2        1.17        1.63      0.21 o 
   1   6   2       79.53       87.41      1.15 o 
   2   6   2      192.48      189.20      1.97 o 
   3   6   2       84.84       71.71      1.04 o 
   4   6   2       30.33       27.88      0.99 o 
   5   6   2        3.67        4.45      0.51 o 
   6   6   2        0.25        0.02      0.32 o 
   7   6   2        5.22        5.29      0.62 o 
   8   6   2        0.12       -0.07      0.34 o 
 -11   7   2        0.00        0.80      0.37 o 
 -10   7   2        0.34        0.47      0.31 o 
  -9   7   2        0.66        0.30      0.28 o 
  -8   7   2        1.82        1.98      0.33 o 
  -7   7   2       23.72       24.82      0.71 o 
  -6   7   2       13.15       13.54      0.56 o 
  -5   7   2        1.15        1.01      0.16 o 
  -4   7   2        2.02        2.29      0.29 o 
  -3   7   2       13.85       14.99      0.37 o 
  -2   7   2        0.49        0.08      0.15 o 
  -1   7   2        4.58        5.16      0.30 o 
   0   7   2       13.82       15.02      0.40 o 
   1   7   2       26.99       22.53      0.50 o 
   2   7   2       14.26       11.65      0.44 o 
   3   7   2        5.58        4.31      0.26 o 
   4   7   2        0.71        0.86      0.25 o 
   5   7   2        1.35        1.35      0.28 o 
   6   7   2        2.88        1.86      0.33 o 
   7   7   2        0.27        0.18      0.38 o 
 -10   8   2        0.13        0.48      0.33 o 
  -9   8   2        9.33       10.65      0.60 o 
  -8   8   2        4.64        4.98      0.45 o 
  -7   8   2       16.64       21.44      0.73 o 
  -6   8   2        7.50        6.34      0.46 o 
  -5   8   2       14.01       16.80      0.45 o 
  -4   8   2       24.18       21.68      0.67 o 
  -3   8   2       11.31       12.59      0.52 o 
  -2   8   2        3.80        4.23      0.30 o 
  -1   8   2        2.29        1.39      0.23 o 
   0   8   2       13.45       10.87      0.45 o 
   1   8   2        2.99        2.19      0.27 o 
   2   8   2        0.01       -0.07      0.19 o 
   3   8   2        1.45        1.61      0.22 o 
   4   8   2        4.65        3.60      0.39 o 
   5   8   2        2.05        2.10      0.45 o 
   6   8   2        2.88        2.70      0.41 o 
 -10   9   2        0.13        0.45      0.39 o 
  -9   9   2        2.55        3.07      0.50 o 
  -8   9   2        6.93        6.76      0.52 o 
  -7   9   2        0.22        1.06      0.34 o 
  -6   9   2        6.05        4.13      0.43 o 
  -5   9   2       30.53       34.38      0.66 o 
  -4   9   2      129.68      128.81      1.39 o 
  -3   9   2       12.47       14.54      1.00 o 
  -2   9   2       18.06       18.93      0.80 o 
  -1   9   2        1.32        1.43      0.33 o 
   0   9   2       20.19       17.29      0.66 o 
   1   9   2        0.00        0.23      0.25 o 
   2   9   2        0.09        0.20      0.24 o 
   3   9   2        0.05        0.32      0.19 o 
   4   9   2        0.49        0.23      0.28 o 
   5   9   2       15.75       20.40      0.82 o 
  -9  10   2        0.09        0.14      0.39 o 
  -8  10   2        2.85        2.95      0.45 o 
  -7  10   2        3.49        2.41      0.42 o 
  -6  10   2        4.77        4.53      0.48 o 
  -5  10   2        0.30        0.44      0.26 o 
  -4  10   2       54.17       51.48      0.96 o 
  -3  10   2        9.60        8.61      0.54 o 
  -2  10   2        2.93        2.14      0.44 o 
  -1  10   2        0.36        0.01      0.21 o 
   0  10   2        0.21        0.20      0.27 o 
   1  10   2        0.40        1.21      0.32 o 
   2  10   2        0.03        0.36      0.28 o 
   3  10   2        5.10        5.96      1.18 o 
   4  10   2        0.65       -0.02      0.38 o 
  -8  11   2        0.06        0.60      0.61 o 
  -7  11   2        2.25        2.64      0.69 o 
  -6  11   2        8.01        8.37      0.84 o 
  -5  11   2        1.40        0.78      0.27 o 
  -4  11   2        5.00        6.36      0.48 o 
  -3  11   2        1.85        2.01      0.36 o 
  -2  11   2        0.28        0.27      0.27 o 
  -1  11   2        1.80        1.58      0.96 o 
   0  11   2        0.50        0.69      0.34 o 
   1  11   2       11.78       14.64      1.00 o 
   2  11   2        1.08        1.59      0.36 o 
  -5  12   2        1.67        0.69      0.59 o 
  -4  12   2        1.31        0.24      0.64 o 
  -3  12   2        0.13       -0.28      0.28 o 
  -2  12   2        1.03        0.77      0.47 o 
  -1  12   2       14.09       17.07      1.21 o 
   0 -13   3        0.57       -0.43      0.74 o 
   1 -13   3        4.78        5.71      1.14 o 
   2 -13   3        0.00       -0.29      0.44 o 
   3 -13   3        1.17        0.60      0.68 o 
   4 -13   3        0.14        0.42      0.53 o 
   5 -13   3        0.06       -0.39      0.39 o 
  -3 -12   3        2.67        2.98      0.70 o 
  -2 -12   3        0.13        0.16      0.29 o 
  -1 -12   3       29.20       29.57      1.04 o 
   0 -12   3        5.35        6.39      0.59 o 
   1 -12   3        6.10        5.72      0.54 o 
   2 -12   3        3.90        4.59      0.46 o 
   3 -12   3        6.42        6.80      0.86 o 
   4 -12   3        5.33        6.38      0.65 o 
   5 -12   3        0.43        1.35      0.45 o 
   6 -12   3        5.51        5.47      0.63 o 
   7 -12   3        1.70        1.88      0.50 o 
  -4 -11   3        0.55        0.26      0.29 o 
  -3 -11   3        1.75        1.79      0.34 o 
  -2 -11   3        4.61        5.45      0.41 o 
  -1 -11   3        5.59        5.79      0.42 o 
   0 -11   3        0.42        0.37      0.32 o 
   1 -11   3        5.44        4.83      0.48 o 
   2 -11   3        0.03       -0.03      0.23 o 
   3 -11   3        0.28       -0.05      0.19 o 
   4 -11   3        0.00       -0.33      0.33 o 
   5 -11   3        1.71        2.16      0.45 o 
   6 -11   3       10.79       10.52      0.88 o 
   7 -11   3        3.61        3.80      0.64 o 
   8 -11   3        0.73        0.66      0.43 o 
  -6 -10   3        1.86        1.67      0.57 o 
  -5 -10   3        0.68        0.41      0.39 o 
  -4 -10   3        0.03       -0.19      0.19 o 
  -3 -10   3        0.84        1.34      0.25 o 
  -2 -10   3        0.05       -0.21      0.21 o 
  -1 -10   3        4.80        5.43      0.48 o 
   0 -10   3        0.34        1.10      0.34 o 
   1 -10   3        4.22        3.99      0.42 o 
   2 -10   3        7.70        7.83      0.40 o 
   3 -10   3        0.73        0.42      0.19 o 
   4 -10   3       12.78       12.48      0.70 o 
   5 -10   3        7.73        7.45      0.60 o 
   6 -10   3        5.44        4.44      0.72 o 
   7 -10   3        0.03        0.01      0.31 o 
   8 -10   3        0.26       -0.31      0.31 o 
   9 -10   3        0.32        0.15      0.35 o 
  -7  -9   3        0.15       -0.28      0.28 o 
  -6  -9   3        0.08        0.09      0.25 o 
  -5  -9   3       10.16       11.74      0.47 o 
  -4  -9   3        0.29        0.12      0.19 o 
  -3  -9   3        0.40        0.25      0.20 o 
  -2  -9   3       19.91       18.95      0.54 o 
  -1  -9   3       10.74       10.45      0.42 o 
   0  -9   3        0.51        0.49      0.22 o 
   1  -9   3        0.89        1.18      0.28 o 
   2  -9   3       12.47       11.97      0.47 o 
   3  -9   3       16.98       15.88      0.45 o 
   5  -9   3       33.03       28.72      0.92 o 
   6  -9   3        3.80        2.35      0.36 o 
   7  -9   3        0.75        0.40      0.30 o 
   8  -9   3        1.15        1.13      0.44 o 
   9  -9   3       29.14       27.75      0.89 o 
  10  -9   3        0.56        0.20      0.36 o 
  -8  -8   3        0.19        0.53      0.33 o 
  -7  -8   3        0.33        0.63      0.27 o 
  -6  -8   3        4.04        3.72      0.36 o 
  -5  -8   3        0.08        0.32      0.17 o 
  -4  -8   3       50.60       50.56      0.99 o 
  -3  -8   3       16.35       17.83      0.50 o 
  -2  -8   3       68.56       72.30      0.96 o 
  -1  -8   3      301.18      303.54      2.72 o 
   0  -8   3       55.29       59.96      0.72 o 
   1  -8   3       52.85       46.50      0.80 o 
   2  -8   3      164.33      152.60      1.69 o 
   3  -8   3        2.44        1.88      0.33 o 
   4  -8   3       75.45       69.54      1.31 o 
   5  -8   3       38.45       38.25      0.78 o 
   6  -8   3       60.25       60.12      1.12 o 
   7  -8   3        3.82        3.14      0.38 o 
   8  -8   3        1.00        1.29      0.32 o 
   9  -8   3        5.14        4.96      0.47 o 
  10  -8   3       10.69       10.85      0.64 o 
  11  -8   3        0.00       -0.10      0.37 o 
  -8  -7   3        9.13        9.28      0.56 o 
  -7  -7   3        0.64        1.19      0.27 o 
  -6  -7   3        1.34        1.83      0.27 o 
  -5  -7   3        0.22        0.06      0.14 o 
  -4  -7   3        5.61        4.74      0.26 o 
  -3  -7   3       34.36       37.75      0.59 o 
  -2  -7   3      163.87      161.40      1.40 o 
  -1  -7   3       16.03       16.64      0.35 o 
   0  -7   3       20.99       17.98      0.36 o 
   1  -7   3      468.18      448.68      3.46 o 
   2  -7   3       12.04       15.09      0.39 o 
   3  -7   3      112.28      114.78      1.59 o 
   4  -7   3       86.28       90.99      1.67 o 
   5  -7   3       49.76       47.58      0.91 o 
   6  -7   3        0.91        1.13      0.24 o 
   7  -7   3       42.28       42.81      0.83 o 
   8  -7   3       19.89       22.06      0.65 o 
   9  -7   3        0.21        0.32      0.28 o 
  10  -7   3        4.48        4.45      0.44 o 
  11  -7   3        1.00        0.86      0.38 o 
  -9  -6   3        1.67        1.50      0.28 o 
  -8  -6   3        0.92        0.34      0.24 o 
  -7  -6   3       14.17       14.87      0.57 o 
  -6  -6   3        6.30        8.30      0.44 o 
  -5  -6   3        5.07        4.49      0.25 o 
  -4  -6   3       21.84       20.43      0.42 o 
  -3  -6   3       46.67       43.24      0.67 o 
  -2  -6   3      249.62      245.52      2.09 o 
  -1  -6   3        0.02        0.26      0.09 o 
   0  -6   3       45.64       45.11      0.47 o 
   1  -6   3        1.80        3.75      0.19 o 
   2  -6   3        7.65        6.22      0.28 o 
   3  -6   3       74.15       85.99      1.36 o 
   4  -6   3        1.60        0.45      0.45 o 
   5  -6   3        0.03        0.71      0.47 o 
   6  -6   3       10.84       11.54      0.72 o 
   7  -6   3       12.94       14.66      0.60 o 
   8  -6   3       19.78       18.50      0.57 o 
   9  -6   3        1.71        2.26      0.30 o 
  10  -6   3        0.14       -0.01      0.37 o 
  11  -6   3        1.81        1.55      0.38 o 
 -10  -5   3        0.47        0.62      0.33 o 
  -9  -5   3        0.00        0.29      0.36 o 
  -8  -5   3       14.68       12.84      0.64 o 
  -7  -5   3        4.90        4.94      0.36 o 
  -6  -5   3        0.03       -0.10      0.16 o 
  -5  -5   3        5.50        5.71      0.25 o 
  -4  -5   3      264.83      257.70      1.91 o 
  -3  -5   3       18.56       22.11      0.50 o 
  -2  -5   3       19.87       26.00      0.49 o 
  -1  -5   3        2.16        2.56      0.16 o 
   0  -5   3      114.14      113.34      0.96 o 
   1  -5   3        0.29        0.25      0.09 o 
   2  -5   3      609.32      618.26      6.32 o 
   3  -5   3      197.87      224.33      2.21 o 
   4  -5   3        0.00        0.47      0.17 o 
   5  -5   3       17.35       19.15      0.46 o 
   6  -5   3       71.20       69.77      0.93 o 
   7  -5   3      219.32      217.02      2.04 o 
   8  -5   3       50.85       49.35      0.82 o 
   9  -5   3        5.46        5.13      0.37 o 
  10  -5   3       15.86       15.74      1.37 o 
  11  -5   3        1.44        2.27      0.33 o 
 -10  -4   3        1.16        1.14      0.35 o 
  -9  -4   3        0.33        0.12      0.27 o 
  -8  -4   3       14.97       14.40      0.62 o 
  -7  -4   3       23.70       24.50      0.59 o 
  -6  -4   3        2.50        2.26      0.24 o 
  -5  -4   3       12.46       13.21      0.30 o 
  -4  -4   3       81.02       90.67      0.85 o 
  -3  -4   3       63.61       66.19      0.65 o 
  -2  -4   3      199.14      198.83      1.45 o 
  -1  -4   3      190.42      187.08      1.25 o 
   0  -4   3       71.51       75.11      0.89 o 
   1  -4   3       55.02       46.72      0.55 o 
   2  -4   3     2366.21     2505.41     22.54 o 
   3  -4   3      148.59      144.82      1.41 o 
   4  -4   3       67.67       66.75      0.65 o 
   5  -4   3        0.02       -0.02      0.08 o 
   6  -4   3      243.06      242.66      1.70 o 
   7  -4   3       60.73       59.20      0.88 o 
   8  -4   3       55.41       60.62      0.94 o 
   9  -4   3        3.61        4.08      0.32 o 
  10  -4   3       10.70       10.35      0.75 o 
  11  -4   3        5.13        6.12      0.62 o 
 -11  -3   3        0.03        0.23      0.32 o 
 -10  -3   3       13.18       14.34      0.72 o 
  -9  -3   3       14.34       13.65      0.63 o 
  -8  -3   3       17.92       18.76      0.68 o 
  -7  -3   3        1.61        2.27      0.23 o 
  -6  -3   3        1.40        3.22      0.25 o 
  -5  -3   3      141.21      155.86      2.26 o 
  -4  -3   3       68.44       71.15      0.69 o 
  -3  -3   3      347.69      392.40      2.59 o 
  -2  -3   3       54.67       62.49      0.62 o 
  -1  -3   3       84.56       83.86      0.75 o 
   0  -3   3      734.69      782.55      6.89 o 
   1  -3   3     1219.89     1242.34     10.86 o 
   2  -3   3       69.63       71.93      1.24 o 
   3  -3   3       25.65       24.37      0.35 o 
   4  -3   3      470.01      464.27      4.01 o 
   5  -3   3      162.32      191.75      2.43 o 
   6  -3   3      100.95       87.75      1.45 o 
   7  -3   3       31.04       28.60      0.86 o 
   8  -3   3        0.05        0.01      0.26 o 
   9  -3   3        0.41        0.67      0.18 o 
  10  -3   3        1.33        2.16      0.34 o 
  11  -3   3        1.42        1.88      0.30 o 
 -11  -2   3        5.45        5.23      0.53 o 
 -10  -2   3        1.53        1.96      0.47 o 
  -9  -2   3        5.62        5.94      0.47 o 
  -8  -2   3        0.02        0.17      0.23 o 
  -7  -2   3        0.11       -0.18      0.18 o 
  -6  -2   3       63.00       61.87      0.81 o 
  -5  -2   3       36.99       34.48      0.45 o 
  -4  -2   3       18.23       18.66      0.27 o 
  -3  -2   3       34.81       37.25      0.57 o 
  -2  -2   3        8.49        7.15      0.16 o 
  -1  -2   3     1186.25     1141.22      6.57 o 
   0  -2   3       89.79       98.41      0.92 o 
   1  -2   3      250.84      262.09      3.05 o 
   2  -2   3       44.54       42.08      0.40 o 
   3  -2   3        0.63       -0.07      0.20 o 
   4  -2   3       11.66       14.27      0.56 o 
   5  -2   3        0.09       -0.11      0.16 o 
   6  -2   3       48.75       43.47      0.98 o 
   7  -2   3        4.04        2.89      0.35 o 
   8  -2   3        0.19        0.09      0.25 o 
   9  -2   3       42.04       42.74      0.78 o 
  10  -2   3        0.00        0.39      0.21 o 
  11  -2   3        0.08       -0.10      0.22 o 
 -11  -1   3        5.50        4.85      0.54 o 
 -10  -1   3        0.03       -0.24      0.24 o 
  -9  -1   3        1.12        0.54      0.37 o 
  -8  -1   3       17.75       21.64      0.70 o 
  -7  -1   3       30.00       34.25      1.07 o 
  -6  -1   3      117.55      118.37      1.21 o 
  -5  -1   3        0.13        0.95      0.12 o 
  -4  -1   3        0.14        0.93      0.08 o 
  -3  -1   3      161.57      138.29      3.95 o 
  -2  -1   3      332.97      340.24      2.65 o 
  -1  -1   3       81.79       76.82      0.78 o 
   0  -1   3      268.44      255.78      2.35 o 
   1  -1   3      589.41      544.16      4.18 o 
   2  -1   3      845.51      865.66      7.79 o 
   3  -1   3     1175.94     1245.25     19.19 o 
   4  -1   3      320.48      355.71      6.41 o 
   5  -1   3        4.18        4.19      0.38 o 
   6  -1   3        5.47        4.49      0.45 o 
   7  -1   3       17.56       15.46      0.39 o 
   8  -1   3        0.96        1.45      0.22 o 
   9  -1   3       41.14       42.78      0.89 o 
  10  -1   3       16.73       16.35      0.57 o 
  11  -1   3        1.66        1.51      0.31 o 
 -12   0   3        0.06        0.74      0.37 o 
 -11   0   3        0.52        0.69      0.31 o 
 -10   0   3        0.30       -0.17      0.24 o 
  -9   0   3        3.72        4.08      0.39 o 
  -8   0   3        2.45        2.38      0.30 o 
  -7   0   3       59.12       62.74      1.09 o 
  -6   0   3       20.06       18.61      0.77 o 
  -5   0   3      245.94      256.77      2.85 o 
  -4   0   3      978.53      990.60      6.14 o 
  -3   0   3       50.21       67.45      1.14 o 
  -2   0   3      282.66      270.23      2.01 o 
  -1   0   3        3.43        1.94      0.15 o 
   0   0   3      149.10      133.19      1.66 o 
   1   0   3        3.90        4.88      0.34 o 
   2   0   3      576.11      609.09      4.10 o 
   3   0   3      136.99      143.94      1.11 o 
   4   0   3      107.01      124.99      1.10 o 
   5   0   3        0.29        0.44      0.08 o 
   6   0   3        8.97        8.81      0.25 o 
   7   0   3      116.55      119.77      1.83 o 
   8   0   3       46.73       48.36      0.94 o 
   9   0   3        2.13        1.91      0.32 o 
  10   0   3        1.90        1.45      0.30 o 
  11   0   3        1.08        1.49      0.33 o 
 -12   1   3        1.09        0.69      0.38 o 
 -11   1   3        0.01        0.03      0.31 o 
 -10   1   3        3.06        1.96      0.37 o 
  -9   1   3        1.92        3.07      0.55 o 
  -8   1   3        8.77        6.98      0.44 o 
  -7   1   3        0.13       -0.06      0.21 o 
  -6   1   3       38.76       33.54      0.80 o 
  -5   1   3        0.07        0.14      0.14 o 
  -4   1   3      513.57      508.48      3.66 o 
  -3   1   3      468.18      468.32      7.83 o 
  -2   1   3      295.82      283.91      2.64 o 
  -1   1   3      657.56      680.57      5.29 o 
   0   1   3        0.02        1.73      0.16 o 
   1   1   3      515.61      527.63      8.67 o 
   2   1   3      186.11      195.17      2.81 o 
   3   1   3       64.02       77.63      0.84 o 
   4   1   3      315.04      321.72      2.62 o 
   5   1   3       17.20       12.42      0.30 o 
   6   1   3       12.88       12.51      0.47 o 
   7   1   3       38.51       36.95      0.81 o 
   8   1   3        0.00        0.01      0.22 o 
   9   1   3        1.41        1.22      0.32 o 
  10   1   3        0.41        0.39      0.26 o 
  11   1   3        0.62        0.27      0.30 o 
 -12   2   3        0.01        0.30      0.36 o 
 -11   2   3        1.02        1.25      0.37 o 
 -10   2   3        9.43        8.35      0.65 o 
  -9   2   3        0.13       -0.15      0.24 o 
  -8   2   3        0.02       -0.01      0.18 o 
  -7   2   3        1.46        1.19      0.22 o 
  -6   2   3        2.41        3.28      0.29 o 
  -5   2   3      435.54      405.81      4.03 o 
  -4   2   3     2004.94     2102.30     18.23 o 
  -3   2   3       67.01       68.21      2.54 o 
  -2   2   3       50.01       59.05      1.04 o 
  -1   2   3       85.09      114.53      0.88 o 
   0   2   3      196.08      188.65      3.55 o 
   1   2   3      175.49      189.24      1.65 o 
   2   2   3       22.24       13.09      0.37 o 
   3   2   3        9.23        7.61      0.47 o 
   4   2   3        0.25        0.05      0.19 o 
   5   2   3      319.32      320.05      2.83 o 
   6   2   3      114.45      109.24      1.53 o 
   7   2   3       31.30       29.28      0.89 o 
   8   2   3        1.33        1.04      0.58 o 
   9   2   3        0.08        0.07      0.29 o 
  10   2   3        4.63        5.14      0.56 o 
 -12   3   3        0.29        0.17      0.37 o 
 -11   3   3        0.18       -0.07      0.33 o 
 -10   3   3        0.43        0.61      0.31 o 
  -9   3   3        5.42        4.12      0.38 o 
  -8   3   3        3.38        2.29      0.29 o 
  -7   3   3        0.07       -0.04      0.17 o 
  -6   3   3       30.94       23.63      0.67 o 
  -5   3   3       23.11       21.69      1.31 o 
  -4   3   3       45.90       45.49      0.66 o 
  -3   3   3      390.92      378.82      3.17 o 
  -2   3   3        0.01       -0.10      0.10 o 
  -1   3   3      120.98      102.43      0.85 o 
   0   3   3       90.13       81.56      1.01 o 
   1   3   3      763.52      813.32      6.13 o 
   2   3   3       90.13       87.88      0.97 o 
   3   3   3      373.33      341.81      3.27 o 
   4   3   3        0.60        0.06      0.22 o 
   5   3   3      120.94      112.91      1.89 o 
   6   3   3       49.97       49.04      1.20 o 
   7   3   3        0.50        0.62      0.27 o 
   8   3   3        0.01        0.30      0.29 o 
   9   3   3        0.36        0.35      0.32 o 
  10   3   3        0.44        0.78      0.43 o 
 -12   4   3        0.55        1.43      0.44 o 
 -11   4   3        0.00        0.09      0.35 o 
 -10   4   3        1.01        1.01      0.29 o 
  -9   4   3        0.74        1.42      0.29 o 
  -8   4   3        0.04       -0.20      0.20 o 
  -7   4   3       11.31       11.73      0.52 o 
  -6   4   3      105.65      117.03      1.52 o 
  -5   4   3      111.00      126.87      1.73 o 
  -4   4   3       13.07       15.26      0.55 o 
  -3   4   3       82.32       82.95      0.96 o 
  -2   4   3      133.14      150.35      1.57 o 
  -1   4   3      196.87      211.93      1.48 o 
   0   4   3      605.77      565.24      3.69 o 
   1   4   3       33.34       36.37      0.50 o 
   2   4   3      232.36      212.86      1.66 o 
   3   4   3       11.81       10.52      0.55 o 
   4   4   3      228.18      217.81      3.96 o 
   5   4   3      118.48      114.85      2.46 o 
   6   4   3       31.35       31.55      1.01 o 
   7   4   3        0.78        0.75      0.30 o 
   8   4   3        0.72        0.32      0.32 o 
   9   4   3        0.88        0.96      0.41 o 
 -11   5   3        5.70        7.16      1.12 o 
 -10   5   3        2.88        2.65      0.38 o 
  -9   5   3        3.57        3.39      0.39 o 
  -8   5   3        2.41        1.19      0.29 o 
  -7   5   3        3.78        4.53      0.38 o 
  -6   5   3        0.00        0.22      0.21 o 
  -5   5   3       37.52       41.85      0.85 o 
  -4   5   3        0.00       -0.04      0.18 o 
  -3   5   3        0.18        1.09      0.14 o 
  -2   5   3        2.95        3.40      0.19 o 
  -1   5   3      126.00      134.88      1.32 o 
   0   5   3      793.24      879.11     11.19 o 
   1   5   3        0.92        0.30      0.15 o 
   2   5   3       16.01       16.52      1.01 o 
   3   5   3       13.24       18.21      0.77 o 
   4   5   3        5.77        5.88      1.27 o 
   5   5   3       29.13       33.16      2.11 o 
   6   5   3       13.91       14.43      1.49 o 
   7   5   3        0.02        0.09      0.29 o 
   8   5   3        3.04        3.10      0.65 o 
   9   5   3        0.89        0.28      0.39 o 
 -11   6   3        0.12        0.24      0.33 o 
 -10   6   3        0.07        0.12      0.31 o 
  -9   6   3        0.09       -0.01      0.26 o 
  -8   6   3        0.23        0.57      0.29 o 
  -7   6   3       14.93       15.07      0.63 o 
  -6   6   3        2.16        1.90      0.30 o 
  -5   6   3        0.10        0.08      0.20 o 
  -4   6   3        5.17        5.15      0.50 o 
  -3   6   3       19.73       23.16      0.44 o 
  -2   6   3       75.64       80.13      0.89 o 
  -1   6   3        1.68        2.45      0.25 o 
   0   6   3       90.78       90.18      1.08 o 
   1   6   3        7.65        7.07      0.37 o 
   2   6   3        5.76        3.97      0.28 o 
   3   6   3       68.70       58.26      1.43 o 
   4   6   3        0.06        0.25      0.28 o 
   5   6   3       13.53       14.07      0.79 o 
   6   6   3        1.53        1.51      0.41 o 
   7   6   3        3.99        3.38      0.54 o 
   8   6   3        0.47        0.46      0.40 o 
 -11   7   3        0.42        0.48      0.39 o 
 -10   7   3        0.10        0.13      0.35 o 
  -9   7   3        1.31        1.02      0.32 o 
  -8   7   3        0.03        0.52      0.27 o 
  -7   7   3        3.15        3.78      0.37 o 
  -6   7   3        0.05       -0.03      0.23 o 
  -5   7   3        0.22       -0.08      0.22 o 
  -4   7   3       14.20       14.70      0.50 o 
  -3   7   3        3.00        4.00      0.24 o 
  -2   7   3       50.14       52.94      0.81 o 
  -1   7   3       13.04       10.05      0.39 o 
   0   7   3        3.00        2.93      0.36 o 
   1   7   3       70.32       62.89      0.91 o 
   2   7   3        0.01        0.27      0.38 o 
   3   7   3       19.30       20.26      1.45 o 
   4   7   3        1.49        1.42      0.39 o 
   5   7   3       13.96       16.55      1.45 o 
   6   7   3        0.32        0.41      0.38 o 
   7   7   3        8.22       10.39      1.25 o 
 -10   8   3        0.01        0.62      0.36 o 
  -9   8   3        0.82        0.53      0.34 o 
  -8   8   3       13.68       13.12      0.64 o 
  -7   8   3       13.18       14.43      0.64 o 
  -6   8   3        6.62        5.78      0.45 o 
  -5   8   3        1.54        2.02      0.29 o 
  -4   8   3        0.31        0.22      0.25 o 
  -3   8   3        2.72        2.82      0.26 o 
  -2   8   3       40.96       40.62      0.82 o 
  -1   8   3        2.87        2.20      0.28 o 
   0   8   3        8.03        8.47      0.43 o 
   1   8   3       12.80        8.93      0.43 o 
   2   8   3       62.61       58.87      0.96 o 
   3   8   3        0.29        0.55      0.25 o 
   4   8   3        8.04        7.25      0.72 o 
   5   8   3        5.72        7.88      0.56 o 
   6   8   3        8.13       11.19      0.68 o 
  -9   9   3        0.01        0.63      0.35 o 
  -8   9   3        0.61        0.75      0.39 o 
  -7   9   3        9.32       10.52      0.60 o 
  -6   9   3       14.98       13.56      0.64 o 
  -5   9   3        1.42        0.96      0.24 o 
  -4   9   3        8.88        9.32      0.62 o 
  -3   9   3        7.78        7.32      0.63 o 
  -2   9   3       19.19       19.26      0.61 o 
  -1   9   3        4.08        4.17      0.36 o 
   0   9   3        9.48        7.81      0.51 o 
   1   9   3        1.10        0.89      0.28 o 
   2   9   3        0.34        0.26      0.28 o 
   3   9   3        3.61        3.35      0.40 o 
   4   9   3        0.39        0.06      0.30 o 
   5   9   3        0.98        1.58      0.39 o 
  -8  10   3        0.38        0.51      0.38 o 
  -7  10   3        2.76        1.88      0.42 o 
  -6  10   3        2.94        4.04      0.49 o 
  -5  10   3        2.16        2.52      0.43 o 
  -4  10   3        0.46        0.10      0.28 o 
  -3  10   3        0.03       -0.36      0.36 o 
  -2  10   3        0.66        0.01      0.37 o 
  -1  10   3        1.68        1.47      0.29 o 
   0  10   3        1.64        0.68      0.32 o 
   1  10   3        1.54        2.15      0.37 o 
   2  10   3        2.30        1.97      0.49 o 
   3  10   3        8.75       11.46      0.81 o 
  -7  11   3        2.47        1.05      1.52 o 
  -6  11   3       22.57       22.73      2.13 o 
  -5  11   3        9.05        9.24      0.94 o 
  -4  11   3        1.52        1.41      0.33 o 
  -3  11   3        0.35        0.27      0.29 o 
  -2  11   3        0.03        0.09      0.52 o 
  -1  11   3        3.16        3.26      0.44 o 
   0  11   3        1.01        1.15      0.38 o 
   1  11   3        4.64        5.55      0.52 o 
  -3  12   3        0.13       -0.11      0.38 o 
   0 -13   4        1.85        1.92      0.46 o 
   1 -13   4        8.63        8.05      1.21 o 
   2 -13   4        4.44        4.19      0.48 o 
   3 -13   4        6.50        6.48      0.87 o 
   4 -13   4        0.11        0.32      0.50 o 
   5 -13   4        0.23        0.67      0.53 o 
  -3 -12   4        4.12        3.27      0.50 o 
  -2 -12   4        8.64       12.20      0.82 o 
  -1 -12   4        4.76        5.18      0.57 o 
   0 -12   4        7.34        7.14      0.61 o 
   1 -12   4        9.08       10.94      0.68 o 
   2 -12   4       41.52       45.71      0.98 o 
   3 -12   4        1.73        1.50      0.43 o 
   4 -12   4        6.33        7.40      0.66 o 
   5 -12   4        8.30        7.97      0.78 o 
   6 -12   4        5.87        5.29      0.62 o 
   7 -12   4        0.40        0.94      0.45 o 
  -4 -11   4        1.14        1.62      0.32 o 
  -3 -11   4        0.58        0.89      0.59 o 
  -2 -11   4        1.94        1.52      0.39 o 
  -1 -11   4        0.63        1.01      0.37 o 
   0 -11   4        0.65        0.61      0.35 o 
   1 -11   4       14.61       14.27      0.84 o 
   2 -11   4        2.66        2.85      0.29 o 
   3 -11   4        3.22        3.49      0.48 o 
   4 -11   4        2.47        2.10      0.54 o 
   5 -11   4        0.11       -0.22      0.35 o 
   6 -11   4        1.78        0.96      0.39 o 
   7 -11   4        0.21        0.31      0.37 o 
   8 -11   4        0.03       -0.01      0.39 o 
  -6 -10   4        1.67        1.55      0.89 o 
  -5 -10   4        3.54        3.89      0.36 o 
  -4 -10   4        3.03        2.50      0.32 o 
  -3 -10   4        0.93        1.36      0.28 o 
  -2 -10   4        0.17        0.14      0.22 o 
  -1 -10   4       26.02       31.99      3.28 o 
   0 -10   4        5.22        7.08      0.53 o 
   1 -10   4        1.87        1.68      0.26 o 
   2 -10   4        5.48        4.94      0.35 o 
   3 -10   4       17.55       14.92      0.73 o 
   4 -10   4       21.65       18.60      0.82 o 
   5 -10   4        3.24        2.62      0.43 o 
   6 -10   4        1.50        1.74      0.39 o 
   7 -10   4        0.01       -0.28      0.32 o 
   8 -10   4        2.18        1.20      0.43 o 
   9 -10   4        0.57        0.40      0.37 o 
  -7  -9   4        0.19        0.36      0.32 o 
  -6  -9   4        0.00       -0.27      0.27 o 
  -5  -9   4        0.47        0.80      0.21 o 
  -4  -9   4        0.11        0.19      0.19 o 
  -3  -9   4        0.45        1.00      0.22 o 
  -2  -9   4       10.83       11.15      0.49 o 
  -1  -9   4       82.82       87.53      1.80 o 
   0  -9   4        6.28        6.74      0.37 o 
   1  -9   4       79.67       79.38      1.06 o 
   2  -9   4        0.05       -0.20      0.20 o 
   3  -9   4       13.84       14.04      0.67 o 
   4  -9   4       13.56       11.38      0.65 o 
   5  -9   4        3.93        3.94      0.45 o 
   6  -9   4       20.92       19.15      0.78 o 
   7  -9   4        0.43        0.10      0.31 o 
   8  -9   4       13.26       11.37      0.63 o 
   9  -9   4       32.44       31.29      0.92 o 
  10  -9   4        0.13        0.14      0.39 o 
  -8  -8   4        1.81        1.09      0.42 o 
  -7  -8   4        0.98        2.08      0.34 o 
  -6  -8   4        8.94        8.08      0.49 o 
  -5  -8   4        0.62        0.92      0.20 o 
  -4  -8   4        4.31        4.35      0.28 o 
  -3  -8   4        2.46        2.31      0.26 o 
  -2  -8   4      110.32      111.68      1.25 o 
  -1  -8   4        0.73        0.85      0.31 o 
   0  -8   4      377.50      381.24      3.06 o 
   1  -8   4        3.13        3.33      0.28 o 
   2  -8   4       35.76       31.19      0.64 o 
   3  -8   4        9.08        7.83      0.57 o 
   4  -8   4        3.36        3.11      0.38 o 
   5  -8   4       20.05       17.35      0.71 o 
   6  -8   4       95.50       85.37      1.35 o 
   7  -8   4       52.45       50.63      1.14 o 
   8  -8   4        1.52        1.53      0.44 o 
   9  -8   4        4.87        4.48      0.69 o 
  10  -8   4        0.10        0.16      0.36 o 
  -9  -7   4        0.08       -0.07      0.36 o 
  -8  -7   4        0.02        0.02      0.22 o 
  -7  -7   4        1.03        0.02      0.23 o 
  -6  -7   4        2.17        1.97      0.29 o 
  -5  -7   4        0.71        1.09      0.19 o 
  -4  -7   4       55.65       54.39      0.74 o 
  -3  -7   4      375.64      375.73      2.72 o 
  -2  -7   4      364.01      369.48      2.65 o 
  -1  -7   4      135.62      139.49      1.23 o 
   0  -7   4       26.47       27.38      0.63 o 
   1  -7   4      327.97      320.95      2.34 o 
   2  -7   4       27.96       24.87      0.48 o 
   3  -7   4        3.02        2.23      0.34 o 
   4  -7   4        4.97        4.58      0.44 o 
   5  -7   4        5.14        4.86      0.37 o 
   6  -7   4       10.13        9.07      0.48 o 
   7  -7   4      301.64      298.07      3.02 o 
   8  -7   4       35.88       39.01      0.89 o 
   9  -7   4        1.89        1.45      0.36 o 
  10  -7   4        0.08        0.11      0.33 o 
  11  -7   4        1.10        0.77      0.42 o 
  -9  -6   4        0.96        0.89      0.28 o 
  -8  -6   4        3.43        3.27      0.33 o 
  -7  -6   4        6.57        6.90      0.44 o 
  -6  -6   4        1.39        1.29      0.26 o 
  -5  -6   4       11.13       11.24      0.38 o 
  -4  -6   4        7.50        6.68      0.29 o 
  -3  -6   4       15.51       13.62      0.48 o 
  -2  -6   4       56.80       51.15      0.72 o 
  -1  -6   4       27.59       27.19      0.50 o 
   0  -6   4       50.63       55.11      0.80 o 
   1  -6   4       56.51       78.63      0.82 o 
   2  -6   4        5.23        3.87      0.29 o 
   3  -6   4       13.07        9.91      0.51 o 
   4  -6   4       31.27       30.44      0.81 o 
   5  -6   4       78.96       75.65      1.10 o 
   6  -6   4       57.07       52.83      0.93 o 
   7  -6   4       11.64       12.36      0.51 o 
   8  -6   4        0.02       -0.21      0.21 o 
   9  -6   4        1.57        2.43      0.35 o 
  10  -6   4        0.34        0.50      0.53 o 
  11  -6   4        0.25        0.52      0.44 o 
 -10  -5   4        1.20        1.18      0.37 o 
  -9  -5   4        0.73        0.01      0.22 o 
  -8  -5   4        0.12        0.03      0.20 o 
  -7  -5   4        2.56        1.78      0.26 o 
  -6  -5   4        0.32        0.14      0.21 o 
  -5  -5   4       77.11       77.92      0.92 o 
  -4  -5   4      214.07      214.44      1.88 o 
  -3  -5   4       14.16       12.79      0.33 o 
  -2  -5   4       24.83       24.66      0.45 o 
  -1  -5   4        0.06        0.00      0.08 o 
   0  -5   4       32.79       45.31      0.69 o 
   1  -5   4        3.69        2.91      0.17 o 
   2  -5   4      287.70      284.52      2.61 o 
   3  -5   4      103.06       95.20      1.34 o 
   4  -5   4        0.12       -0.10      0.10 o 
   5  -5   4      161.14      146.48      1.43 o 
   6  -5   4        0.49        0.90      0.23 o 
   7  -5   4       48.55       46.81      1.07 o 
   8  -5   4       70.69       69.80      1.13 o 
   9  -5   4        0.69        0.67      0.23 o 
  10  -5   4        7.28        7.74      0.45 o 
  11  -5   4        0.45        1.28      0.32 o 
 -10  -4   4        0.12       -0.28      0.28 o 
  -9  -4   4        1.70        2.45      0.38 o 
  -8  -4   4        2.36        1.61      0.27 o 
  -7  -4   4       52.03       51.41      0.86 o 
  -6  -4   4       16.65       15.73      0.46 o 
  -5  -4   4        1.03        0.76      0.14 o 
  -4  -4   4        1.95        2.92      0.20 o 
  -3  -4   4       95.56      100.48      0.77 o 
  -2  -4   4      109.29      115.10      1.05 o 
  -1  -4   4      118.48      118.52      1.16 o 
   0  -4   4     3325.49     3663.07     27.64 o 
   1  -4   4      332.41      374.62      3.41 o 
   2  -4   4      460.90      532.51      6.16 o 
   3  -4   4      178.97      187.79      1.73 o 
   4  -4   4       11.90       11.42      0.27 o 
   5  -4   4      253.30      242.99      2.11 o 
   6  -4   4      198.31      205.80      2.14 o 
   7  -4   4       29.44       30.08      0.79 o 
   8  -4   4      109.86      108.14      1.63 o 
   9  -4   4       39.22       41.16      0.71 o 
  10  -4   4        0.05        0.28      0.22 o 
  11  -4   4        0.88        1.34      0.34 o 
 -11  -3   4        0.94        1.49      0.40 o 
 -10  -3   4        0.13       -0.02      0.30 o 
  -9  -3   4        0.70        0.43      0.27 o 
  -8  -3   4        1.12        0.46      0.20 o 
  -7  -3   4       33.36       33.74      0.68 o 
  -6  -3   4      197.56      202.68      1.89 o 
  -5  -3   4        0.02        0.36      0.10 o 
  -4  -3   4       90.05      103.21      0.80 o 
  -3  -3   4      223.22      235.69      1.56 o 
  -2  -3   4      103.15      131.25      1.04 o 
  -1  -3   4       47.41       53.50      0.62 o 
   0  -3   4      111.36      136.10      2.87 o 
   1  -3   4       65.70       77.41      1.95 o 
   2  -3   4       21.46       17.16      0.29 o 
   3  -3   4     1021.47      997.70      6.16 o 
   4  -3   4      185.70      181.26      2.61 o 
   5  -3   4        0.90       -0.04      0.15 o 
   6  -3   4        0.21        0.16      0.20 o 
   7  -3   4        3.17        2.67      0.37 o 
   8  -3   4       15.48       15.93      0.74 o 
   9  -3   4        5.14        5.52      0.55 o 
  10  -3   4        0.53        0.66      0.26 o 
  11  -3   4        0.21        0.60      0.22 o 
 -11  -2   4        0.15        0.08      0.32 o 
 -10  -2   4        1.54        1.47      0.36 o 
  -9  -2   4        0.77        0.79      0.29 o 
  -8  -2   4        8.45        8.01      0.51 o 
  -7  -2   4       82.25       91.37      1.14 o 
  -6  -2   4       13.53       13.08      0.41 o 
  -5  -2   4       11.21        9.89      0.23 o 
  -4  -2   4        7.46        8.14      0.23 o 
  -3  -2   4       72.91       73.57      0.72 o 
  -2  -2   4       35.87       41.87      0.41 o 
  -1  -2   4      720.50      725.31      4.52 o 
   0  -2   4       57.05       50.04      0.88 o 
   1  -2   4       11.33       10.62      0.73 o 
   2  -2   4      277.43      277.30      2.27 o 
   3  -2   4     1583.45     1670.07     25.69 o 
   4  -2   4        1.67        0.93      0.18 o 
   5  -2   4        0.99        1.77      0.29 o 
   6  -2   4       23.59       22.71      0.70 o 
   7  -2   4       24.57       23.14      1.03 o 
   8  -2   4       18.57       19.33      0.94 o 
   9  -2   4        0.57        0.72      0.19 o 
  10  -2   4        0.27        0.53      0.20 o 
  11  -2   4        0.04        0.10      0.38 o 
 -11  -1   4        0.00        0.11      0.33 o 
 -10  -1   4        1.38        1.25      0.34 o 
  -9  -1   4        0.19        0.33      0.26 o 
  -8  -1   4       27.85       25.37      0.76 o 
  -7  -1   4        2.13        2.90      0.27 o 
  -6  -1   4       16.02       22.04      0.53 o 
  -5  -1   4        0.25        0.38      0.09 o 
  -4  -1   4        5.74        4.74      0.25 o 
  -3  -1   4      187.67      201.08      2.17 o 
  -2  -1   4       81.68       98.39      0.82 o 
  -1  -1   4      101.93      123.68      1.15 o 
   0  -1   4      479.35      468.38      5.33 o 
   1  -1   4      350.76      354.22      3.41 o 
   2  -1   4     1523.65     1573.15     10.86 o 
   3  -1   4        2.66        2.06      0.10 o 
   4  -1   4        2.10        3.08      0.31 o 
   5  -1   4       55.25       46.98      1.08 o 
   6  -1   4       22.39       22.14      0.87 o 
   7  -1   4       12.69       11.49      0.56 o 
   8  -1   4        0.06        0.50      0.16 o 
   9  -1   4        0.00       -0.06      0.17 o 
  10  -1   4        3.28        2.49      0.31 o 
  11  -1   4        0.91        1.20      0.31 o 
 -11   0   4        0.01       -0.12      0.32 o 
 -10   0   4        0.02       -0.27      0.27 o 
  -9   0   4        7.57        7.04      0.50 o 
  -8   0   4        5.30        6.09      0.44 o 
  -7   0   4       52.70       57.31      0.75 o 
  -6   0   4       53.10       52.10      0.71 o 
  -5   0   4      272.95      279.25      2.21 o 
  -4   0   4      534.11      511.75      4.49 o 
  -3   0   4      456.93      455.34      4.37 o 
  -2   0   4       18.66       26.65      0.43 o 
  -1   0   4      387.54      401.00      2.82 o 
   0   0   4     1637.16     1580.47     26.02 o 
   1   0   4       45.15       53.86      1.46 o 
   2   0   4       77.67       82.51      0.81 o 
   3   0   4       80.85       89.82      0.80 o 
   4   0   4       42.96       48.84      0.58 o 
   5   0   4       20.05       17.99      0.32 o 
   6   0   4        0.89        0.14      0.13 o 
   7   0   4      213.97      213.57      5.24 o 
   8   0   4        1.54        1.93      0.29 o 
   9   0   4        0.40        0.28      0.24 o 
  10   0   4        1.96        2.19      0.33 o 
  11   0   4        0.62        0.43      0.27 o 
 -12   1   4        0.36        0.27      0.38 o 
 -11   1   4        0.11       -0.27      0.31 o 
 -10   1   4        5.54        4.42      0.50 o 
  -9   1   4        4.93        4.61      0.47 o 
  -8   1   4        0.00        0.16      0.19 o 
  -7   1   4        0.00        0.03      0.19 o 
  -6   1   4        0.77        0.70      0.22 o 
  -5   1   4       73.69       86.22      0.91 o 
  -4   1   4     2215.22     2194.57     14.93 o 
  -3   1   4       91.53      126.82      1.16 o 
  -2   1   4      438.93      533.81      3.38 o 
  -1   1   4        6.36        4.82      0.29 o 
   0   1   4      304.40      291.12      5.23 o 
   1   1   4       31.63       35.79      0.63 o 
   2   1   4      290.08      284.42      3.68 o 
   3   1   4       52.57       63.28      0.76 o 
   4   1   4      123.30      133.33      1.31 o 
   5   1   4      179.14      174.22      1.72 o 
   6   1   4      117.15      115.54      1.82 o 
   7   1   4       10.34        9.67      1.04 o 
   8   1   4        0.86        1.02      0.27 o 
   9   1   4        4.17        5.10      0.61 o 
  10   1   4        0.07        0.05      0.26 o 
 -12   2   4        0.24        0.42      0.36 o 
 -11   2   4        1.33        0.71      0.37 o 
 -10   2   4        0.28        0.35      0.30 o 
  -9   2   4        8.37        6.46      0.53 o 
  -8   2   4        4.37        4.54      0.37 o 
  -7   2   4        9.32        9.72      0.72 o 
  -6   2   4        0.78        0.32      0.19 o 
  -5   2   4      316.72      312.80      2.81 o 
  -4   2   4      785.75      812.13      5.20 o 
  -3   2   4      159.16      180.15      1.41 o 
  -2   2   4       58.75       66.22      0.66 o 
  -1   2   4       16.01       17.79      0.31 o 
   0   2   4       41.51       49.11      0.82 o 
   1   2   4       41.00       41.59      0.56 o 
   2   2   4       63.11       65.71      0.97 o 
   3   2   4       10.50        8.68      0.33 o 
   4   2   4       21.96       18.55      0.82 o 
   5   2   4      217.93      218.31      2.89 o 
   6   2   4       21.09       23.22      0.79 o 
   7   2   4        1.08        0.75      0.26 o 
   8   2   4        0.04        0.27      0.27 o 
   9   2   4        0.70        0.69      0.31 o 
  10   2   4        0.22       -0.06      0.30 o 
 -12   3   4        0.00        0.67      0.53 o 
 -11   3   4        0.22        0.10      0.34 o 
 -10   3   4        0.43        0.15      0.30 o 
  -9   3   4        1.59        1.54      0.29 o 
  -8   3   4        0.30        0.54      0.23 o 
  -7   3   4       50.17       53.91      1.01 o 
  -6   3   4      122.84      131.48      3.31 o 
  -5   3   4        3.36        3.69      0.27 o 
  -4   3   4        0.32        1.58      0.11 o 
  -3   3   4      176.20      181.90      2.35 o 
  -2   3   4        0.65       -0.08      0.08 o 
  -1   3   4       30.83       31.95      0.43 o 
   0   3   4        1.45        1.49      0.17 o 
   1   3   4       54.99       44.76      0.64 o 
   2   3   4       12.83       11.23      0.42 o 
   3   3   4       28.63       22.15      0.60 o 
   4   3   4        0.25       -0.06      0.31 o 
   5   3   4       93.50       90.58      1.68 o 
   6   3   4       19.95       18.08      0.75 o 
   7   3   4       12.16       15.35      1.39 o 
   8   3   4       13.12       16.43      1.17 o 
   9   3   4        5.00        6.46      0.63 o 
 -11   4   4        0.07       -0.01      0.35 o 
 -10   4   4        0.24       -0.19      0.35 o 
  -9   4   4        0.06        0.04      0.24 o 
  -8   4   4       10.72        9.54      0.53 o 
  -7   4   4       12.34       11.92      0.55 o 
  -6   4   4       89.95       95.03      1.37 o 
  -5   4   4        3.18        1.84      0.27 o 
  -4   4   4       15.29       11.79      0.86 o 
  -3   4   4        7.40       13.93      0.36 o 
  -2   4   4      243.40      264.04      2.38 o 
  -1   4   4       39.32       45.61      0.56 o 
   0   4   4        5.93        3.85      0.23 o 
   1   4   4       45.95       40.54      0.72 o 
   2   4   4       50.18       43.22      1.29 o 
   3   4   4       33.82       34.80      0.93 o 
   4   4   4       86.52       87.55      1.72 o 
   5   4   4       46.98       51.82      1.78 o 
   6   4   4        4.17        3.06      0.42 o 
   7   4   4        1.73        0.93      0.34 o 
   8   4   4       11.76       13.45      0.83 o 
   9   4   4        0.07        0.27      0.38 o 
 -11   5   4        0.09        0.65      0.40 o 
 -10   5   4        0.39        0.26      0.28 o 
  -9   5   4        9.05        8.25      0.54 o 
  -8   5   4       27.08       26.91      0.81 o 
  -7   5   4       13.87       12.99      0.58 o 
  -6   5   4        0.04        0.21      0.22 o 
  -5   5   4        0.00       -0.13      0.20 o 
  -4   5   4       34.11       36.41      0.57 o 
  -3   5   4       72.74       80.81      0.92 o 
  -2   5   4      365.99      389.76      2.73 o 
  -1   5   4       35.48       42.44      0.73 o 
   0   5   4       42.16       44.68      0.85 o 
   1   5   4      174.77      175.07      1.73 o 
   2   5   4      268.51      265.83      2.42 o 
   3   5   4       45.31       44.86      1.22 o 
   4   5   4       55.93       57.71      1.42 o 
   5   5   4        7.62        7.31      0.93 o 
   6   5   4        4.75        4.18      0.50 o 
   7   5   4        0.29        0.33      0.35 o 
   8   5   4        8.23        9.88      0.82 o 
 -11   6   4        0.52        1.43      0.56 o 
 -10   6   4        0.92        1.70      0.37 o 
  -9   6   4        0.88        0.89      0.32 o 
  -8   6   4       16.37       15.47      0.69 o 
  -7   6   4        2.06        1.69      0.34 o 
  -6   6   4        1.04        0.52      0.13 o 
  -5   6   4        0.76        0.61      0.22 o 
  -4   6   4        0.04       -0.17      0.17 o 
  -3   6   4      138.76      151.95      1.30 o 
  -2   6   4        7.06        8.17      0.34 o 
  -1   6   4        0.49        0.54      0.27 o 
   0   6   4       12.87       10.84      0.46 o 
   1   6   4       57.62       60.82      0.85 o 
   2   6   4       18.58       19.37      0.51 o 
   3   6   4        0.01       -0.26      0.26 o 
   4   6   4        2.19        2.60      0.45 o 
   5   6   4        9.37        8.57      0.69 o 
   6   6   4        7.04        8.20      0.72 o 
   7   6   4        0.04        0.19      0.38 o 
 -10   7   4        0.55        1.05      0.48 o 
  -9   7   4        5.72        5.70      0.53 o 
  -8   7   4        0.27        0.42      0.28 o 
  -7   7   4        0.51        0.54      0.28 o 
  -6   7   4        0.13       -0.14      0.14 o 
  -5   7   4        3.33        3.31      0.35 o 
  -4   7   4       32.20       32.46      0.68 o 
  -3   7   4        1.83        2.29      0.23 o 
  -2   7   4        0.43        0.33      0.20 o 
  -1   7   4        1.31        1.02      0.23 o 
   0   7   4       25.32       27.51      1.03 o 
   1   7   4      172.23      163.24      1.86 o 
   2   7   4        0.07       -0.11      0.21 o 
   3   7   4        1.74        2.81      0.46 o 
   4   7   4        2.90        3.12      0.52 o 
   5   7   4        4.16        4.59      0.95 o 
   6   7   4        0.93        0.16      0.39 o 
 -10   8   4        0.11        0.22      0.37 o 
  -9   8   4        4.14        4.99      0.49 o 
  -8   8   4        2.71        1.85      0.37 o 
  -7   8   4        0.07        0.04      0.30 o 
  -6   8   4       13.89       15.22      0.45 o 
  -5   8   4        8.73       11.05      0.58 o 
  -4   8   4        7.18        6.41      0.46 o 
  -3   8   4        0.00       -0.21      0.23 o 
  -2   8   4        0.68        0.69      0.25 o 
  -1   8   4        5.01        3.79      0.34 o 
   0   8   4       23.41       21.95      0.70 o 
   1   8   4        7.29        7.34      0.41 o 
   2   8   4        7.69        8.62      0.42 o 
   3   8   4        1.06        1.18      0.32 o 
   4   8   4        0.22        0.78      0.35 o 
   5   8   4        1.27        0.71      0.32 o 
  -9   9   4        1.40        2.15      0.42 o 
  -8   9   4        2.69        2.00      0.42 o 
  -7   9   4        8.35       10.02      0.60 o 
  -6   9   4       12.49        9.44      0.57 o 
  -5   9   4        3.69        4.03      0.86 o 
  -4   9   4        0.41        0.29      0.40 o 
  -3   9   4        2.93        3.44      0.64 o 
  -2   9   4       12.13       11.38      0.53 o 
  -1   9   4       13.02       12.94      0.55 o 
   0   9   4        2.23        1.54      0.34 o 
   1   9   4        0.26        0.27      0.27 o 
   2   9   4        0.66        0.55      0.25 o 
   3   9   4       18.19       19.79      0.94 o 
   4   9   4        0.12       -0.21      0.29 o 
  -8  10   4        0.00        0.47      0.37 o 
  -7  10   4        1.50        0.66      0.51 o 
  -6  10   4       21.15       19.07      1.51 o 
  -5  10   4        2.51        2.31      0.36 o 
  -4  10   4        0.07        0.04      0.41 o 
  -3  10   4        1.51        0.54      0.43 o 
  -2  10   4        5.02        3.53      0.38 o 
  -1  10   4        0.33        1.00      0.34 o 
   0  10   4        0.01        0.56      0.35 o 
   1  10   4        2.23        2.26      0.38 o 
   2  10   4        2.05        2.11      0.48 o 
  -6  11   4        2.84        2.44      0.83 o 
  -5  11   4        0.25       -0.07      0.29 o 
  -4  11   4        0.37        0.17      0.30 o 
  -3  11   4        0.93        1.30      0.48 o 
  -2  11   4        3.35        3.73      0.54 o 
  -1  11   4        1.51        1.42      0.40 o 
   0  11   4        1.60        1.36      0.53 o 
   0 -13   5        1.11        1.20      0.42 o 
   1 -13   5        6.22        6.39      0.58 o 
   2 -13   5        5.57        6.48      1.66 o 
   3 -13   5        0.01       -1.04      1.30 o 
   4 -13   5        4.74        4.87      0.83 o 
   5 -13   5        1.60        1.39      0.50 o 
  -3 -12   5        5.84        4.60      0.53 o 
  -2 -12   5       13.74       13.88      1.03 o 
  -1 -12   5        9.31       10.82      0.86 o 
   0 -12   5        0.00       -0.21      0.57 o 
   1 -12   5        5.19        5.46      0.53 o 
   2 -12   5        6.36        6.34      0.53 o 
   3 -12   5        0.15        0.02      0.38 o 
   4 -12   5        0.37       -0.15      0.39 o 
   5 -12   5        0.01        0.21      0.37 o 
   6 -12   5       13.82       15.86      0.90 o 
   7 -12   5        5.77        5.42      0.87 o 
  -4 -11   5        1.03        0.49      0.35 o 
  -3 -11   5        4.62        5.76      0.54 o 
  -2 -11   5        3.20        2.69      0.44 o 
  -1 -11   5       63.51       70.38      2.17 o 
   0 -11   5       26.31       30.20      0.97 o 
   1 -11   5        9.20       10.05      0.62 o 
   2 -11   5        0.16       -0.09      0.34 o 
   3 -11   5        0.04       -0.13      0.33 o 
   4 -11   5       22.47       23.40      0.96 o 
   5 -11   5        5.78        4.79      0.56 o 
   6 -11   5        0.29       -0.06      0.34 o 
   7 -11   5        0.00       -0.32      0.32 o 
   8 -11   5        3.12        3.08      0.63 o 
  -6 -10   5        3.94        5.46      0.64 o 
  -5 -10   5        1.55        1.17      0.28 o 
  -4 -10   5        1.39        1.37      0.29 o 
  -3 -10   5       13.48       14.49      0.71 o 
  -2 -10   5        0.80        0.81      0.32 o 
  -1 -10   5        3.48        4.23      0.46 o 
   0 -10   5        3.88        3.25      0.41 o 
   1 -10   5        1.61        0.96      0.26 o 
   2 -10   5        4.52        4.43      0.32 o 
   3 -10   5       10.36        8.11      0.65 o 
   4 -10   5       18.62       18.34      0.84 o 
   5 -10   5        0.04       -0.01      0.32 o 
   6 -10   5        0.90        0.38      0.33 o 
   7 -10   5        1.48        0.97      0.38 o 
   8 -10   5        8.23        7.69      0.78 o 
   9 -10   5        3.30        2.88      0.54 o 
  -7  -9   5        1.97        2.17      0.48 o 
  -6  -9   5        0.02        0.14      0.35 o 
  -5  -9   5        0.00       -0.05      0.21 o 
  -4  -9   5        0.39        0.00      0.20 o 
  -3  -9   5        0.99        1.13      0.25 o 
  -2  -9   5        5.23        5.41      0.47 o 
  -1  -9   5       14.35       13.73      0.66 o 
   0  -9   5       12.75       13.00      0.54 o 
   1  -9   5       12.31       10.75      0.55 o 
   2  -9   5       14.98       11.38      0.43 o 
   3  -9   5       87.71       75.37      1.46 o 
   4  -9   5       47.52       39.46      1.05 o 
   5  -9   5        2.55        2.90      0.42 o 
   6  -9   5        0.53        0.62      0.49 o 
   7  -9   5        0.38       -0.28      0.28 o 
   8  -9   5        8.34        8.38      0.64 o 
   9  -9   5       14.26       14.27      0.79 o 
  10  -9   5        3.68        2.83      0.50 o 
  -8  -8   5        0.08        0.39      0.26 o 
  -7  -8   5        3.26        3.11      0.34 o 
  -6  -8   5        4.47        4.22      0.28 o 
  -5  -8   5        0.13        0.05      0.18 o 
  -4  -8   5       38.17       36.07      0.70 o 
  -3  -8   5       20.66       22.20      0.56 o 
  -2  -8   5      100.81      100.62      1.67 o 
  -1  -8   5       49.66       48.19      0.91 o 
   0  -8   5      236.14      245.59      2.43 o 
   1  -8   5       25.79       24.83      0.72 o 
   2  -8   5       33.24       25.13      0.86 o 
   3  -8   5       22.87       24.78      0.80 o 
   4  -8   5       33.30       24.38      0.80 o 
   5  -8   5        9.00        6.42      0.49 o 
   6  -8   5       11.32       11.97      1.05 o 
   7  -8   5       47.11       50.29      1.16 o 
   8  -8   5        6.15        4.47      0.47 o 
   9  -8   5        4.73        3.86      0.48 o 
  10  -8   5        0.46        0.50      0.36 o 
  -9  -7   5        1.41        2.56      0.89 o 
  -8  -7   5        0.00        0.16      0.24 o 
  -7  -7   5        0.09        0.17      0.22 o 
  -6  -7   5        9.88       10.13      0.39 o 
  -5  -7   5       15.69       18.90      0.69 o 
  -4  -7   5        5.15        5.99      0.30 o 
  -3  -7   5      123.55      126.32      1.23 o 
  -2  -7   5       18.55       19.06      0.93 o 
  -1  -7   5      162.53      162.80      2.05 o 
   0  -7   5       20.24       17.03      0.75 o 
   1  -7   5      117.92      104.58      1.34 o 
   2  -7   5        6.55        5.01      0.61 o 
   3  -7   5        2.09        2.53      0.42 o 
   4  -7   5       13.57       11.95      0.71 o 
   5  -7   5       22.82       19.64      0.73 o 
   6  -7   5        1.75        2.01      0.37 o 
   7  -7   5       28.42       28.37      1.91 o 
   8  -7   5        0.63        0.63      0.31 o 
   9  -7   5        0.00       -0.22      0.29 o 
  10  -7   5        3.85        3.73      0.43 o 
  -9  -6   5        1.45        1.41      0.31 o 
  -8  -6   5        0.26        0.28      0.24 o 
  -7  -6   5        0.03        0.24      0.21 o 
  -6  -6   5        9.16        8.65      0.33 o 
  -5  -6   5       76.25       80.02      1.01 o 
  -4  -6   5      100.52      104.97      1.07 o 
  -3  -6   5        8.98        7.32      0.33 o 
  -2  -6   5       24.26       25.11      0.44 o 
  -1  -6   5       97.18       85.85      0.98 o 
   0  -6   5        5.19        6.90      0.34 o 
   1  -6   5        1.42        0.88      0.17 o 
   2  -6   5       45.69       52.91      1.57 o 
   3  -6   5       24.03       21.46      1.55 o 
   4  -6   5       25.94       23.50      1.58 o 
   5  -6   5      388.45      391.02      4.00 o 
   6  -6   5      104.44       96.92      1.45 o 
   7  -6   5        2.21        2.84      0.34 o 
   8  -6   5        5.78        5.36      0.40 o 
   9  -6   5        9.85        9.43      0.72 o 
  10  -6   5        0.19       -0.10      0.35 o 
  11  -6   5        0.08        0.11      0.58 o 
 -10  -5   5        0.22        0.05      0.25 o 
  -9  -5   5        0.43       -0.03      0.23 o 
  -8  -5   5        0.10        0.18      0.22 o 
  -7  -5   5        3.75        3.32      0.31 o 
  -6  -5   5        0.41        0.50      0.15 o 
  -5  -5   5       74.81       81.06      0.92 o 
  -4  -5   5       44.48       40.15      0.65 o 
  -3  -5   5        3.23        3.19      0.23 o 
  -2  -5   5        4.12        4.71      0.28 o 
  -1  -5   5        0.11        0.07      0.08 o 
   0  -5   5        0.15        1.07      0.14 o 
   1  -5   5       49.45       47.26      0.74 o 
   2  -5   5       27.08       26.18      0.77 o 
   3  -5   5        0.00        0.23      0.21 o 
   4  -5   5        2.73        4.57      0.27 o 
   5  -5   5      359.64      344.39      3.48 o 
   6  -5   5       82.40       73.55      1.14 o 
   7  -5   5        0.18        0.45      0.20 o 
   8  -5   5       20.62       21.54      0.55 o 
   9  -5   5        5.22        4.44      0.35 o 
  10  -5   5        2.38        2.08      0.30 o 
  11  -5   5        0.70        0.48      0.46 o 
 -10  -4   5        0.06        0.21      0.32 o 
  -9  -4   5        2.19        1.28      0.27 o 
  -8  -4   5        0.49        0.20      0.22 o 
  -7  -4   5       23.61       25.24      0.63 o 
  -6  -4   5       39.89       40.40      0.58 o 
  -5  -4   5       11.73       12.92      0.58 o 
  -4  -4   5       29.34       29.57      0.52 o 
  -3  -4   5        1.64        1.79      0.14 o 
  -2  -4   5      164.71      159.19      1.58 o 
  -1  -4   5       19.13       23.80      0.31 o 
   0  -4   5       29.41       33.26      0.54 o 
   1  -4   5      137.94      163.26      4.84 o 
   2  -4   5       21.58       21.30      1.15 o 
   3  -4   5        4.07        4.25      0.19 o 
   4  -4   5       18.73       15.64      0.43 o 
   5  -4   5       40.50       37.29      0.46 o 
   6  -4   5      542.50      519.99      4.67 o 
   7  -4   5       19.04       19.09      0.88 o 
   8  -4   5       47.97       46.30      1.03 o 
   9  -4   5        0.05        0.95      0.30 o 
  10  -4   5        6.15        6.88      0.55 o 
  11  -4   5        0.78        2.62      1.07 o 
 -11  -3   5        0.18       -0.32      0.34 o 
 -10  -3   5        0.00       -0.15      0.28 o 
  -9  -3   5        0.26        0.08      0.22 o 
  -8  -3   5        5.07        4.90      0.35 o 
  -7  -3   5        0.27        0.16      0.19 o 
  -6  -3   5       37.43       39.71      0.55 o 
  -5  -3   5       13.13       15.83      0.35 o 
  -4  -3   5        2.29        5.90      0.30 o 
  -3  -3   5       41.51       47.40      0.54 o 
  -2  -3   5      388.89      429.59      2.88 o 
  -1  -3   5      401.41      400.00      2.95 o 
   0  -3   5      284.44      303.16      2.53 o 
   1  -3   5     1294.74     1377.64     11.98 o 
   2  -3   5      375.29      372.11      3.45 o 
   3  -3   5       12.34       17.18      0.30 o 
   4  -3   5       62.62       71.78      0.69 o 
   5  -3   5       25.56       24.99      0.59 o 
   6  -3   5       57.81       52.97      0.95 o 
   7  -3   5       61.04       66.51      1.15 o 
   8  -3   5       30.39       31.85      0.85 o 
   9  -3   5        4.89        3.88      0.42 o 
  10  -3   5        7.64        7.12      0.65 o 
  11  -3   5        0.32        0.69      0.84 o 
 -11  -2   5        4.48        5.15      0.67 o 
 -10  -2   5        1.41        1.69      0.37 o 
  -9  -2   5        0.21        0.06      0.27 o 
  -8  -2   5        2.50        2.11      0.28 o 
  -7  -2   5        5.36        5.22      0.33 o 
  -6  -2   5        7.65        7.97      0.40 o 
  -5  -2   5       58.73       67.84      0.73 o 
  -4  -2   5        0.82        3.20      0.23 o 
  -3  -2   5       72.77       81.47      1.00 o 
  -2  -2   5      417.66      450.90      3.25 o 
  -1  -2   5       54.81       46.54      0.61 o 
   0  -2   5       33.33       24.54      0.37 o 
   1  -2   5      959.42     1010.40     11.84 o 
   2  -2   5      123.08      129.62      1.25 o 
   3  -2   5       56.56       66.00      0.71 o 
   4  -2   5        4.84        4.40      0.30 o 
   5  -2   5        0.55        0.39      0.17 o 
   6  -2   5      109.21      110.89      1.44 o 
   7  -2   5       62.12       63.03      0.99 o 
   8  -2   5        1.13        0.87      0.27 o 
   9  -2   5        1.84        0.69      0.41 o 
  10  -2   5        0.95        1.29      0.22 o 
  11  -2   5        0.36        0.60      0.23 o 
 -11  -1   5        0.00        0.12      0.37 o 
 -10  -1   5        1.68        3.10      0.62 o 
  -9  -1   5        0.18       -0.25      0.25 o 
  -8  -1   5        0.87        1.61      0.26 o 
  -7  -1   5       24.39       16.91      0.49 o 
  -6  -1   5       50.56       50.51      0.87 o 
  -5  -1   5       20.72       17.60      0.36 o 
  -4  -1   5      136.66      122.09      1.21 o 
  -3  -1   5      263.24      263.78      1.90 o 
  -2  -1   5      475.24      517.28      3.05 o 
  -1  -1   5       24.02       27.66      0.41 o 
   0  -1   5       92.83       92.88      0.92 o 
   1  -1   5      753.62      795.77      7.35 o 
   2  -1   5        0.79        4.09      0.40 o 
   3  -1   5        1.36        0.38      0.15 o 
   4  -1   5       26.63       28.22      0.38 o 
   5  -1   5       62.65       51.53      0.52 o 
   6  -1   5       14.42       13.94      0.28 o 
   7  -1   5       86.97       81.18      1.03 o 
   8  -1   5        0.06       -0.20      0.27 o 
   9  -1   5        4.61        4.72      0.35 o 
  10  -1   5        2.68        3.85      0.38 o 
 -11   0   5        0.91        0.75      0.39 o 
 -10   0   5        0.31        0.45      0.34 o 
  -9   0   5       11.10       11.21      0.69 o 
  -8   0   5        1.89        2.11      0.36 o 
  -7   0   5      119.53      124.60      1.60 o 
  -6   0   5        3.86        4.26      0.32 o 
  -5   0   5        6.17        5.31      0.23 o 
  -4   0   5        9.52        4.32      0.35 o 
  -3   0   5        4.42        5.58      0.22 o 
  -2   0   5      692.66      692.09      4.33 o 
  -1   0   5      118.37      108.20      1.09 o 
   0   0   5      228.30      243.44      2.26 o 
   1   0   5     1169.92     1203.99     12.69 o 
   2   0   5      230.60      283.54      3.70 o 
   3   0   5       23.02       19.27      0.30 o 
   4   0   5       44.19       49.00      0.58 o 
   5   0   5        1.88        2.21      0.19 o 
   6   0   5        3.17        2.37      0.34 o 
   7   0   5        4.33        4.02      0.35 o 
   8   0   5       55.43       49.31      1.10 o 
   9   0   5        0.32        0.00      0.25 o 
  10   0   5        0.74        0.56      0.29 o 
 -11   1   5        1.31        1.70      0.43 o 
 -10   1   5        0.19        0.16      0.33 o 
  -9   1   5        5.17        4.40      0.49 o 
  -8   1   5        4.83        3.38      0.34 o 
  -7   1   5        0.65        0.42      0.23 o 
  -6   1   5      344.76      346.76      3.28 o 
  -5   1   5       22.50       21.67      0.87 o 
  -4   1   5      266.65      246.87      3.02 o 
  -3   1   5      224.27      245.94      1.82 o 
  -2   1   5      110.06      129.92      1.09 o 
  -1   1   5       24.13       22.94      0.43 o 
   0   1   5      228.00      257.60      2.25 o 
   1   1   5       92.22       93.63      1.24 o 
   2   1   5      325.59      354.18      4.60 o 
   3   1   5       53.10       49.45      1.14 o 
   4   1   5      142.17      133.62      1.69 o 
   5   1   5      282.41      276.58      2.94 o 
   6   1   5       16.25       14.25      0.59 o 
   7   1   5        3.27        2.79      0.33 o 
   8   1   5        4.68        3.84      0.41 o 
   9   1   5        8.58        9.24      0.62 o 
  10   1   5        0.00        0.33      0.29 o 
 -11   2   5        0.11        0.29      0.34 o 
 -10   2   5        0.94        0.16      0.33 o 
  -9   2   5        0.18        0.57      0.45 o 
  -8   2   5        0.37        0.52      0.24 o 
  -7   2   5        0.34       -0.03      0.21 o 
  -6   2   5       24.86       25.41      0.69 o 
  -5   2   5       44.92       42.85      0.60 o 
  -4   2   5        0.59        0.96      0.18 o 
  -3   2   5       74.28       82.59      0.77 o 
  -2   2   5       25.83       24.80      0.45 o 
  -1   2   5        0.69        0.94      0.11 o 
   0   2   5        0.67        0.70      0.22 o 
   1   2   5       20.71       16.50      0.46 o 
   2   2   5       19.28       18.31      0.53 o 
   3   2   5       58.78       49.93      1.21 o 
   4   2   5       82.74       76.96      1.62 o 
   5   2   5       10.48       10.56      0.48 o 
   6   2   5        0.89        1.31      0.29 o 
   7   2   5        1.25        0.73      0.28 o 
   8   2   5       15.20       15.13      1.38 o 
   9   2   5        0.15       -0.03      0.47 o 
 -11   3   5        0.02       -0.29      0.32 o 
 -10   3   5        1.16        0.51      0.42 o 
  -9   3   5        0.00        0.29      0.26 o 
  -8   3   5        2.04        2.54      0.33 o 
  -7   3   5      114.70      108.79      1.55 o 
  -6   3   5      241.88      240.70      3.87 o 
  -5   3   5       34.93       37.67      0.62 o 
  -4   3   5        2.64        2.40      0.24 o 
  -3   3   5        0.07        2.37      0.19 o 
  -2   3   5        1.66        0.31      0.17 o 
  -1   3   5        0.03        0.35      0.14 o 
   0   3   5        0.02        0.05      0.13 o 
   1   3   5      223.84      202.65      1.69 o 
   2   3   5       41.55       38.47      0.81 o 
   3   3   5      826.81      780.57      7.32 o 
   4   3   5      239.91      234.83      2.68 o 
   5   3   5       19.20       18.70      0.75 o 
   6   3   5        3.02        2.36      0.38 o 
   7   3   5        6.34        6.31      0.72 o 
   8   3   5        0.90        1.00      0.35 o 
   9   3   5        1.52        2.15      0.45 o 
 -11   4   5        0.33        0.45      0.38 o 
 -10   4   5        0.15        0.41      0.32 o 
  -9   4   5        0.46        0.08      0.27 o 
  -8   4   5       16.28       14.34      0.80 o 
  -7   4   5        0.10       -0.18      0.29 o 
  -6   4   5       15.54       13.71      0.61 o 
  -5   4   5       66.14       70.41      1.24 o 
  -4   4   5       13.41       13.90      0.53 o 
  -3   4   5       24.27       26.91      0.59 o 
  -2   4   5        9.06        8.55      0.37 o 
  -1   4   5        0.00        0.08      0.12 o 
   0   4   5       59.80       54.68      0.94 o 
   1   4   5      101.06       90.04      1.11 o 
   2   4   5      195.35      179.39      2.22 o 
   3   4   5      173.59      169.05      2.15 o 
   4   4   5       23.69       26.85      0.94 o 
   5   4   5        0.78        1.02      0.37 o 
   6   4   5        1.68        0.68      0.32 o 
   7   4   5        0.63        0.26      0.32 o 
   8   4   5        0.03        0.21      0.36 o 
 -11   5   5        0.12        0.09      0.38 o 
 -10   5   5        0.02        0.39      0.30 o 
  -9   5   5        7.20        6.05      0.50 o 
  -8   5   5       21.23       23.70      0.79 o 
  -7   5   5        5.08        4.57      0.41 o 
  -6   5   5        0.42        0.12      0.23 o 
  -5   5   5        4.13        4.09      0.33 o 
  -4   5   5        4.58        6.35      0.50 o 
  -3   5   5       13.48       19.25      0.46 o 
  -2   5   5        0.62        1.75      0.18 o 
  -1   5   5        3.66        3.02      0.26 o 
   0   5   5      119.58      122.91      1.40 o 
   1   5   5        3.46        2.22      0.35 o 
   2   5   5      116.31      123.26      2.15 o 
   3   5   5        4.28        4.70      0.87 o 
   4   5   5       51.96       58.62      1.48 o 
   5   5   5        4.38        4.32      0.51 o 
   6   5   5        0.05        0.34      0.34 o 
   7   5   5        1.40        0.24      0.43 o 
   8   5   5        1.53        0.84      0.42 o 
 -11   6   5        0.00        0.35      0.34 o 
 -10   6   5        0.12        0.50      0.34 o 
  -9   6   5        0.01        0.36      0.30 o 
  -8   6   5        0.34        0.23      0.29 o 
  -7   6   5        0.44        0.62      0.39 o 
  -6   6   5        0.31        0.32      0.25 o 
  -5   6   5        3.50        4.10      0.34 o 
  -4   6   5       21.10       24.78      0.50 o 
  -3   6   5       13.27       13.82      0.42 o 
  -2   6   5       21.99       23.83      0.67 o 
  -1   6   5       10.58       10.41      0.62 o 
   0   6   5       50.04       50.54      0.81 o 
   1   6   5        2.49        1.73      0.26 o 
   2   6   5       21.82       22.85      0.74 o 
   3   6   5        0.09       -0.08      0.28 o 
   4   6   5        0.15        0.06      0.34 o 
   5   6   5        1.63        1.63      0.42 o 
   6   6   5        4.88        5.50      0.64 o 
   7   6   5        0.19        0.17      0.39 o 
 -10   7   5        1.29        1.17      0.53 o 
  -9   7   5        0.08        0.50      0.36 o 
  -8   7   5        0.47        0.82      0.32 o 
  -7   7   5        2.45        2.23      0.35 o 
  -6   7   5        3.04        3.19      0.36 o 
  -5   7   5        6.90        7.96      0.43 o 
  -4   7   5        0.14       -0.11      0.33 o 
  -3   7   5        1.75        1.58      0.28 o 
  -2   7   5       17.48       20.39      0.65 o 
  -1   7   5        4.54        4.24      0.47 o 
   0   7   5        0.12       -0.02      0.23 o 
   1   7   5        0.04       -0.01      0.22 o 
   2   7   5        4.88        3.58      0.53 o 
   3   7   5       34.49       36.31      1.61 o 
   4   7   5        3.15        3.18      0.69 o 
   5   7   5       10.06       10.44      0.84 o 
   6   7   5        1.12        1.23      0.45 o 
  -9   8   5        0.92        2.29      0.41 o 
  -8   8   5        2.97        2.39      0.49 o 
  -7   8   5        0.00       -0.03      0.29 o 
  -6   8   5        3.19        3.44      0.40 o 
  -5   8   5        1.09        0.43      0.44 o 
  -4   8   5        0.03       -0.23      0.38 o 
  -3   8   5       14.00       14.12      0.77 o 
  -2   8   5       16.03       17.38      0.62 o 
  -1   8   5       45.34       44.51      0.92 o 
   0   8   5       13.80       14.70      0.64 o 
   1   8   5        3.01        2.81      0.35 o 
   2   8   5        3.67        2.41      0.51 o 
   3   8   5        3.25        4.80      0.76 o 
   4   8   5        1.27        1.12      0.53 o 
   5   8   5        8.91        9.43      0.87 o 
  -8   9   5        0.48        0.49      0.35 o 
  -7   9   5        0.17       -0.16      0.60 o 
  -6   9   5        0.11       -0.02      0.56 o 
  -5   9   5        6.28        8.58      0.74 o 
  -4   9   5        6.02        5.41      0.65 o 
  -3   9   5        1.62        1.11      0.43 o 
  -2   9   5        0.01        0.11      0.25 o 
  -1   9   5        3.54        2.66      0.38 o 
   0   9   5        4.49        3.38      0.54 o 
   1   9   5       10.90        9.49      0.54 o 
   2   9   5       10.37        9.50      1.04 o 
   3   9   5        1.44        2.10      0.49 o 
  -7  10   5        0.22       -0.48      0.84 o 
  -6  10   5        0.16       -0.26      0.26 o 
  -5  10   5        0.20       -0.27      0.42 o 
  -4  10   5        1.39        0.57      0.48 o 
  -3  10   5        2.57        2.75      0.55 o 
  -2  10   5        1.26        0.23      0.30 o 
  -1  10   5        1.29        1.61      0.58 o 
   0  10   5        0.35       -0.19      0.31 o 
   1  10   5        3.57        3.78      0.42 o 
  -4  11   5        0.46       -0.13      0.47 o 
  -3  11   5        0.25        0.58      0.46 o 
  -2  11   5        0.41       -0.44      0.58 o 
   0 -13   6        0.18        0.37      0.38 o 
   1 -13   6        0.26       -0.09      0.34 o 
   2 -13   6        7.51        6.60      1.70 o 
   3 -13   6        3.32        3.49      1.48 o 
   4 -13   6        1.67        1.11      0.65 o 
   5 -13   6        2.32        2.45      0.74 o 
  -3 -12   6        3.69        2.97      0.58 o 
  -2 -12   6        0.01       -0.05      0.36 o 
  -1 -12   6       25.47       27.87      1.02 o 
   0 -12   6       20.18       21.41      0.87 o 
   1 -12   6        1.95        2.18      0.42 o 
   2 -12   6        0.00       -0.38      1.10 o 
   3 -12   6        1.06        0.73      1.06 o 
   4 -12   6        3.13        4.15      0.73 o 
   5 -12   6        3.25        2.48      1.29 o 
   6 -12   6        1.49        0.81      0.60 o 
   7 -12   6        0.57        0.20      0.55 o 
  -4 -11   6        1.33        2.45      0.43 o 
  -3 -11   6       15.66       18.17      0.98 o 
  -2 -11   6        0.01        0.30      0.34 o 
  -1 -11   6        2.18        0.80      0.40 o 
   0 -11   6       34.40       37.20      1.06 o 
   1 -11   6        0.07       -0.14      0.28 o 
   2 -11   6       10.95       12.52      0.98 o 
   3 -11   6       21.96       24.38      1.20 o 
   4 -11   6        8.78        6.84      0.77 o 
   5 -11   6        0.75        0.61      0.50 o 
   6 -11   6        2.87        3.35      0.63 o 
   7 -11   6        1.60        1.99      0.57 o 
   8 -11   6        0.84        0.90      1.01 o 
  -6 -10   6        0.59        0.68      0.44 o 
  -5 -10   6        2.16        1.44      0.38 o 
  -4 -10   6        0.07        0.23      0.34 o 
  -3 -10   6        0.20       -0.12      0.30 o 
  -2 -10   6       37.09       39.49      1.30 o 
  -1 -10   6        0.37        0.27      0.38 o 
   0 -10   6       20.81       20.93      0.81 o 
   1 -10   6        0.04        0.27      0.34 o 
   2 -10   6        8.36        4.73      1.23 o 
   3 -10   6       16.10       13.90      0.94 o 
   4 -10   6        4.88        4.80      0.65 o 
   5 -10   6        0.04        0.30      0.39 o 
   6 -10   6        1.66        2.98      0.67 o 
   7 -10   6        0.00        0.64      0.45 o 
   8 -10   6        0.17        0.10      0.43 o 
   9 -10   6        0.99        0.49      0.47 o 
  -7  -9   6        2.70        2.17      0.49 o 
  -6  -9   6        0.10       -0.05      0.20 o 
  -5  -9   6        1.43        1.80      0.29 o 
  -4  -9   6        2.04        2.41      0.37 o 
  -3  -9   6        2.14        3.10      0.75 o 
  -2  -9   6       14.10       12.78      0.65 o 
  -1  -9   6        0.45        0.42      0.28 o 
   0  -9   6       37.09       35.77      0.80 o 
   1  -9   6       45.53       40.15      1.57 o 
   2  -9   6      112.24       92.01      2.02 o 
   3  -9   6       22.02       22.99      1.01 o 
   4  -9   6        0.18       -0.22      0.38 o 
   5  -9   6        0.24       -0.48      0.65 o 
   6  -9   6        0.99        0.41      0.38 o 
   7  -9   6        0.81        0.89      0.76 o 
   8  -9   6       17.05       18.25      1.21 o 
   9  -9   6        0.32        0.34      0.55 o 
  -8  -8   6        1.87        1.11      0.45 o 
  -7  -8   6        0.00       -0.08      0.54 o 
  -6  -8   6        1.17        0.55      0.28 o 
  -5  -8   6        4.54        3.92      0.33 o 
  -4  -8   6       40.39       38.47      0.98 o 
  -3  -8   6        1.23        1.37      0.31 o 
  -2  -8   6      182.74      193.29      3.33 o 
  -1  -8   6      140.34      137.73      1.66 o 
   0  -8   6        1.66        1.71      0.27 o 
   1  -8   6      114.59      109.03      1.54 o 
   2  -8   6        3.99        2.06      0.45 o 
   3  -8   6       12.16       10.53      0.86 o 
   4  -8   6      137.11      105.01      2.34 o 
   5  -8   6        0.96        0.46      0.34 o 
   6  -8   6       98.20       87.95      2.48 o 
   7  -8   6       37.80       35.76      1.49 o 
   8  -8   6        4.78        4.61      0.47 o 
   9  -8   6        4.32        5.04      0.51 o 
  10  -8   6        1.76        1.74      0.40 o 
  -8  -7   6        0.25        0.29      0.32 o 
  -7  -7   6        0.81        1.27      0.27 o 
  -6  -7   6       10.22        9.60      0.39 o 
  -5  -7   6       14.63       15.66      0.42 o 
  -4  -7   6       37.52       38.23      0.87 o 
  -3  -7   6        5.00        4.47      0.34 o 
  -2  -7   6       53.65       54.42      1.11 o 
  -1  -7   6      206.17      208.00      2.35 o 
   0  -7   6        5.61        7.47      0.55 o 
   1  -7   6       29.55       35.51      0.97 o 
   2  -7   6        9.18        8.84      0.66 o 
   3  -7   6        6.20        5.50      0.60 o 
   4  -7   6       92.26       84.48      1.67 o 
   5  -7   6      233.38      222.30      3.16 o 
   6  -7   6        0.24       -0.22      0.27 o 
   7  -7   6        4.45        4.46      0.42 o 
   8  -7   6        2.47        3.54      0.50 o 
   9  -7   6        0.15        0.49      0.30 o 
  10  -7   6        0.22        0.24      0.53 o 
  -9  -6   6        2.77        2.77      0.36 o 
  -8  -6   6        0.01        0.11      0.23 o 
  -7  -6   6        1.50        1.63      0.27 o 
  -6  -6   6       16.79       16.48      0.45 o 
  -5  -6   6      129.92      131.68      1.22 o 
  -4  -6   6      123.49      124.39      1.26 o 
  -3  -6   6        1.50        2.10      0.35 o 
  -2  -6   6        1.52        1.73      0.18 o 
  -1  -6   6        7.02        9.83      0.61 o 
   0  -6   6        0.01       -0.05      0.15 o 
   1  -6   6       14.71       16.27      0.42 o 
   2  -6   6       22.41       23.45      0.84 o 
   3  -6   6        1.78        2.22      0.76 o 
   4  -6   6      237.83      215.42      2.97 o 
   5  -6   6      292.95      285.94      3.84 o 
   6  -6   6       82.49       79.37      1.29 o 
   7  -6   6        0.10        0.32      0.25 o 
   8  -6   6        0.12        0.03      0.23 o 
   9  -6   6        0.22        0.21      0.37 o 
  10  -6   6        0.13       -0.03      0.26 o 
 -10  -5   6        0.84        0.29      0.28 o 
  -9  -5   6        0.03       -0.08      0.23 o 
  -8  -5   6        0.05        0.15      0.22 o 
  -7  -5   6       17.52       18.27      0.70 o 
  -6  -5   6       12.61       13.34      0.45 o 
  -5  -5   6        7.83        6.96      0.29 o 
  -4  -5   6        1.29        1.10      0.17 o 
  -3  -5   6        8.58        9.84      0.32 o 
  -2  -5   6       31.16       34.93      0.77 o 
  -1  -5   6       55.18       57.79      0.59 o 
   0  -5   6        0.78        0.71      0.53 o 
   1  -5   6      121.96      127.50      1.96 o 
   2  -5   6        0.46        0.30      0.24 o 
   3  -5   6        0.99       -0.32      0.59 o 
   4  -5   6        5.05        4.53      0.41 o 
   5  -5   6      110.10      104.62      1.44 o 
   6  -5   6      161.44      151.74      2.23 o 
   7  -5   6        5.44        5.50      0.36 o 
   8  -5   6        3.96        4.45      0.45 o 
   9  -5   6       10.68       10.27      0.89 o 
  10  -5   6        2.78        2.90      0.69 o 
 -10  -4   6        0.47        0.37      0.27 o 
  -9  -4   6        1.67        1.61      0.30 o 
  -8  -4   6        0.95        1.32      0.26 o 
  -7  -4   6       35.15       38.47      0.87 o 
  -6  -4   6       61.90       62.33      0.80 o 
  -5  -4   6        0.19        0.19      0.13 o 
  -4  -4   6        1.33        0.84      0.17 o 
  -3  -4   6       28.20       27.66      0.43 o 
  -2  -4   6      263.10      296.96      2.22 o 
  -1  -4   6        0.40        0.19      0.09 o 
   0  -4   6      377.39      412.52      3.03 o 
   1  -4   6      135.59      124.76      1.58 o 
   2  -4   6        3.91        2.45      0.62 o 
   3  -4   6       90.81       84.58      0.92 o 
   4  -4   6      190.09      188.51      1.56 o 
   5  -4   6       59.09       54.39      1.20 o 
   6  -4   6      199.22      185.87      1.68 o 
   7  -4   6        9.94        7.29      0.46 o 
   8  -4   6        0.01        0.43      0.30 o 
   9  -4   6        1.37        1.58      0.49 o 
 -10  -3   6        0.31       -0.08      0.29 o 
  -9  -3   6        3.48        3.91      0.36 o 
  -8  -3   6       47.62       47.01      0.90 o 
  -7  -3   6        3.72        3.64      0.38 o 
  -6  -3   6        0.28        0.39      0.16 o 
  -5  -3   6        0.56        0.63      0.15 o 
  -4  -3   6        9.97        7.08      0.27 o 
  -3  -3   6      194.00      205.68      1.62 o 
  -2  -3   6      565.62      599.08      4.27 o 
  -1  -3   6      304.81      331.57      2.63 o 
   0  -3   6      254.40      256.64      2.28 o 
   1  -3   6       27.09       34.66      0.50 o 
   2  -3   6       43.34       50.53      1.15 o 
   3  -3   6       54.30       54.50      0.67 o 
   4  -3   6       21.32       25.62      0.39 o 
   5  -3   6      107.22      100.82      0.88 o 
   6  -3   6       22.83       21.38      0.59 o 
   7  -3   6      145.78      142.81      1.64 o 
   8  -3   6        5.85        6.90      0.43 o 
   9  -3   6        1.16        1.25      0.44 o 
 -11  -2   6        0.02        0.14      0.49 o 
 -10  -2   6        0.35        0.75      0.36 o 
  -9  -2   6        1.79        2.03      0.37 o 
  -8  -2   6        1.11        1.75      0.40 o 
  -7  -2   6       27.13       26.47      0.77 o 
  -6  -2   6       32.67       32.82      0.60 o 
  -5  -2   6        9.32       10.45      0.32 o 
  -4  -2   6       18.42       19.01      0.44 o 
  -3  -2   6       92.06      102.26      0.83 o 
  -2  -2   6       58.00       69.86      0.80 o 
  -1  -2   6      131.00      135.82      1.55 o 
   0  -2   6        4.95        7.00      0.35 o 
   1  -2   6        2.15        1.50      0.17 o 
   2  -2   6      504.10      515.53      4.18 o 
   3  -2   6       74.42       80.34      0.89 o 
   4  -2   6        0.45        0.08      0.09 o 
   5  -2   6        8.99        9.48      0.25 o 
   6  -2   6        0.61        0.93      0.24 o 
   7  -2   6       50.62       50.27      1.38 o 
   8  -2   6        2.29        2.21      0.48 o 
   9  -2   6        0.03       -0.13      0.35 o 
  10  -2   6        0.87        1.36      0.23 o 
 -11  -1   6        0.40        0.28      0.64 o 
 -10  -1   6        0.06       -0.06      0.37 o 
  -9  -1   6        2.84        3.31      0.53 o 
  -8  -1   6        4.71        4.86      0.49 o 
  -7  -1   6       22.07       28.23      0.90 o 
  -6  -1   6        9.16        8.64      0.33 o 
  -5  -1   6       16.91       17.52      0.40 o 
  -4  -1   6      144.38      163.32      1.39 o 
  -3  -1   6       10.53        8.29      0.27 o 
  -2  -1   6       12.19       15.33      0.35 o 
  -1  -1   6      226.52      244.55      1.92 o 
   0  -1   6      606.82      660.21      5.85 o 
   1  -1   6      238.70      240.89      2.87 o 
   2  -1   6      131.11      133.25      3.01 o 
   3  -1   6      116.44      112.86      1.33 o 
   4  -1   6        2.37        1.81      0.13 o 
   5  -1   6       12.79        9.86      0.34 o 
   6  -1   6        7.89        8.07      0.75 o 
   7  -1   6        7.81       10.20      0.74 o 
   8  -1   6       29.46       28.02      0.74 o 
   9  -1   6        4.76        5.20      0.56 o 
  10  -1   6        0.76        0.85      0.26 o 
 -11   0   6        0.03        0.36      0.38 o 
 -10   0   6        3.16        2.49      0.47 o 
  -9   0   6        9.29        7.76      0.61 o 
  -8   0   6        0.17        0.26      0.27 o 
  -7   0   6        1.55        2.07      0.29 o 
  -6   0   6       52.41       46.73      0.94 o 
  -5   0   6       32.62       36.04      0.62 o 
  -4   0   6        7.77       11.11      0.35 o 
  -3   0   6        0.00       -0.10      0.10 o 
  -2   0   6        4.74        5.42      0.26 o 
  -1   0   6      279.93      277.26      2.18 o 
   0   0   6      397.51      409.39      2.99 o 
   1   0   6        0.98        0.11      0.14 o 
   2   0   6      321.59      334.09      4.36 o 
   3   0   6        4.56        2.78      0.46 o 
   4   0   6        4.57        2.06      0.24 o 
   5   0   6       61.23       60.42      1.00 o 
   6   0   6      137.30      126.11      1.66 o 
   7   0   6       19.18       19.72      0.68 o 
   8   0   6        6.83        5.21      0.43 o 
   9   0   6        2.16        2.86      0.38 o 
  10   0   6        0.81        0.98      0.43 o 
 -11   1   6        1.16        1.75      0.69 o 
 -10   1   6        1.22        1.63      0.42 o 
  -9   1   6        4.59        4.73      0.52 o 
  -8   1   6       13.62       12.22      0.57 o 
  -7   1   6       32.26       37.20      1.16 o 
  -6   1   6      328.61      301.79      2.55 o 
  -5   1   6       25.68       27.92      0.51 o 
  -4   1   6       18.98       25.06      0.54 o 
  -3   1   6       10.68       12.71      0.37 o 
  -2   1   6      562.94      536.73      3.87 o 
  -1   1   6      534.43      554.87      4.44 o 
   0   1   6      220.55      240.74      1.93 o 
   1   1   6       29.09       26.96      0.65 o 
   2   1   6        0.44        0.36      0.24 o 
   3   1   6       25.26       23.13      0.85 o 
   4   1   6        2.04        2.71      0.44 o 
   5   1   6       69.98       67.32      1.13 o 
   6   1   6       22.46       19.82      0.89 o 
   7   1   6       37.00       37.64      1.02 o 
   8   1   6        2.22        2.23      0.37 o 
   9   1   6        5.64        4.97      0.49 o 
 -11   2   6        4.12        4.13      0.57 o 
 -10   2   6        0.08        0.45      0.36 o 
  -9   2   6        2.21        1.28      0.37 o 
  -8   2   6        2.76        2.00      0.32 o 
  -7   2   6       32.96       34.53      0.85 o 
  -6   2   6       24.43       22.58      0.99 o 
  -5   2   6       82.58       87.17      0.96 o 
  -4   2   6       21.61       25.77      0.56 o 
  -3   2   6        7.02        7.38      0.29 o 
  -2   2   6       22.30       28.04      0.46 o 
  -1   2   6       27.00       22.41      0.42 o 
   0   2   6        1.71        2.51      0.19 o 
   1   2   6        8.44       12.57      0.49 o 
   2   2   6      164.26      159.28      1.97 o 
   3   2   6      378.75      375.17      3.88 o 
   4   2   6       34.75       32.80      0.79 o 
   5   2   6       16.72       16.10      0.57 o 
   6   2   6        4.21        4.22      0.49 o 
   7   2   6        1.96        1.45      0.34 o 
   8   2   6        0.08        0.40      0.30 o 
   9   2   6        0.58        0.68      0.45 o 
 -11   3   6        0.42        0.19      0.37 o 
 -10   3   6        1.92        2.04      0.44 o 
  -9   3   6        0.46        0.49      0.27 o 
  -8   3   6        0.04        0.15      0.25 o 
  -7   3   6       20.51       21.95      0.71 o 
  -6   3   6      113.60      117.62      1.62 o 
  -5   3   6       25.59       28.98      0.56 o 
  -4   3   6        0.51        0.65      0.19 o 
  -3   3   6        5.08        5.88      0.32 o 
  -2   3   6       22.28       22.67      0.65 o 
  -1   3   6       14.37       18.16      0.63 o 
   0   3   6       51.65       49.75      0.71 o 
   1   3   6       63.40       61.57      0.82 o 
   2   3   6       49.76       50.72      1.02 o 
   3   3   6       16.47       15.66      0.63 o 
   4   3   6       11.99       11.69      0.54 o 
   5   3   6       30.02       29.48      0.96 o 
   6   3   6        9.85       10.16      0.66 o 
   7   3   6        2.89        3.01      0.45 o 
   8   3   6        2.91        3.68      0.50 o 
 -11   4   6        0.27        0.63      0.41 o 
 -10   4   6        0.54        0.14      0.31 o 
  -9   4   6       16.46       16.26      0.70 o 
  -8   4   6       26.20       26.77      0.84 o 
  -7   4   6        2.92        3.31      0.38 o 
  -6   4   6        3.85        4.59      0.41 o 
  -5   4   6       15.27       19.42      0.49 o 
  -4   4   6       13.50       12.24      0.39 o 
  -3   4   6        0.79        0.93      0.20 o 
  -2   4   6        7.47       10.24      0.45 o 
  -1   4   6       34.66       36.52      0.74 o 
   0   4   6       45.71       41.89      0.72 o 
   1   4   6        3.45        2.71      0.26 o 
   2   4   6        1.27        1.06      0.28 o 
   3   4   6      101.40       99.50      1.57 o 
   4   4   6       44.78       46.69      1.28 o 
   5   4   6        3.85        3.57      0.47 o 
   6   4   6       22.18       23.66      0.98 o 
   7   4   6        7.17        8.56      0.72 o 
   8   4   6        5.67        6.20      0.90 o 
 -11   5   6        0.53        1.19      0.59 o 
 -10   5   6        3.03        2.61      0.71 o 
  -9   5   6        1.58        1.47      0.36 o 
  -8   5   6       21.01       20.56      0.77 o 
  -7   5   6        3.04        1.63      0.32 o 
  -6   5   6        5.06        4.29      0.40 o 
  -5   5   6        9.72       12.18      0.51 o 
  -4   5   6       89.24       93.67      0.94 o 
  -3   5   6        4.16        4.40      0.36 o 
  -2   5   6        3.33        3.59      0.28 o 
  -1   5   6        7.35        7.85      0.56 o 
   0   5   6       82.55       85.61      1.26 o 
   1   5   6        8.45        7.69      0.57 o 
   2   5   6       58.59       63.05      1.38 o 
   3   5   6        3.61        3.03      0.47 o 
   4   5   6        0.36        0.40      0.33 o 
   5   5   6        0.10       -0.15      0.30 o 
   6   5   6       24.26       24.01      1.05 o 
   7   5   6        0.72        1.22      0.44 o 
 -10   6   6        8.33        6.82      0.58 o 
  -9   6   6        1.17        1.03      0.36 o 
  -8   6   6        0.00        0.34      0.31 o 
  -7   6   6        0.07        0.40      0.29 o 
  -6   6   6        1.10        0.58      0.28 o 
  -5   6   6        0.17        0.14      0.21 o 
  -4   6   6       22.95       21.46      1.01 o 
  -3   6   6        4.44        3.87      0.29 o 
  -2   6   6        3.15        3.01      0.33 o 
  -1   6   6        4.32        4.89      0.34 o 
   0   6   6        1.90        1.57      0.25 o 
   1   6   6       13.02       12.76      0.51 o 
   2   6   6        3.08        2.00      0.55 o 
   3   6   6        0.00       -0.18      0.31 o 
   4   6   6        0.79        0.68      0.37 o 
   5   6   6        1.10        1.04      0.42 o 
   6   6   6        0.39        0.48      0.41 o 
 -10   7   6        1.13        1.04      0.40 o 
  -9   7   6        1.44        1.37      0.52 o 
  -8   7   6        0.26        0.57      0.30 o 
  -7   7   6        0.02        0.08      0.27 o 
  -6   7   6        6.67        6.37      0.42 o 
  -5   7   6       13.45       12.86      0.78 o 
  -4   7   6        1.82        0.92      0.46 o 
  -3   7   6        0.68        0.64      0.25 o 
  -2   7   6        8.75        8.93      0.47 o 
  -1   7   6        3.18        2.21      0.34 o 
   0   7   6        3.03        2.03      0.33 o 
   1   7   6       17.19       18.90      0.59 o 
   2   7   6        8.19        8.16      0.75 o 
   3   7   6       13.58       13.20      0.93 o 
   4   7   6        0.49        0.80      0.43 o 
   5   7   6        3.47        2.96      0.56 o 
  -9   8   6        0.86        0.99      0.37 o 
  -8   8   6        1.33        1.40      0.38 o 
  -7   8   6        0.64        1.32      0.72 o 
  -6   8   6        0.61       -0.20      0.38 o 
  -5   8   6        2.31        2.27      0.53 o 
  -4   8   6        1.30        0.89      0.43 o 
  -3   8   6        4.69        5.78      0.42 o 
  -2   8   6       14.13       14.82      0.68 o 
  -1   8   6        6.96        6.41      0.44 o 
   0   8   6        1.87        0.79      0.27 o 
   1   8   6        1.58        0.98      0.43 o 
   2   8   6        0.41        0.53      0.56 o 
   3   8   6        1.61        1.41      0.76 o 
   4   8   6        0.03        0.10      0.40 o 
  -8   9   6        3.79        1.36      0.64 o 
  -7   9   6        6.39        6.88      0.95 o 
  -6   9   6        0.78        0.66      0.49 o 
  -5   9   6        0.00       -0.06      0.44 o 
  -4   9   6        5.68        4.74      0.74 o 
  -3   9   6        0.65        0.62      0.81 o 
  -2   9   6        4.48        3.28      0.44 o 
  -1   9   6        0.01       -0.23      0.25 o 
   0   9   6        6.96        6.58      0.51 o 
   1   9   6        0.66        0.68      0.53 o 
   2   9   6        2.73        3.55      1.11 o 
  -6  10   6        0.03       -0.16      0.32 o 
  -5  10   6        0.17        0.07      0.69 o 
  -4  10   6        4.11        3.21      0.60 o 
  -3  10   6        2.27        0.01      0.43 o 
  -2  10   6        3.08        4.03      0.42 o 
  -1  10   6        0.17       -0.03      0.34 o 
   0  10   6        0.46       -0.25      0.41 o 
   0 -13   7        0.10       -0.24      0.36 o 
   1 -13   7        0.03       -0.61      0.61 o 
   2 -13   7        0.97       -1.29      1.30 o 
   3 -13   7        1.96        1.85      0.66 o 
   4 -13   7        6.97        9.57      1.02 o 
  -3 -12   7        5.38        5.31      0.55 o 
  -2 -12   7        0.24        0.06      0.37 o 
  -1 -12   7        2.75        2.24      0.47 o 
   0 -12   7        0.17        0.66      0.36 o 
   1 -12   7        0.43       -0.03      0.72 o 
   2 -12   7        2.74        4.41      0.77 o 
   3 -12   7        4.84        5.80      0.83 o 
   4 -12   7       13.39       14.20      2.08 o 
   5 -12   7        0.00        0.58      0.92 o 
   6 -12   7        0.15        0.49      0.84 o 
  -4 -11   7        0.77        1.01      0.39 o 
  -3 -11   7       12.37       11.58      0.71 o 
  -2 -11   7        0.40       -0.23      0.34 o 
  -1 -11   7       12.84       14.37      1.12 o 
   0 -11   7        2.38        2.24      0.41 o 
   1 -11   7        5.02        7.23      0.52 o 
   2 -11   7        1.19        0.90      0.60 o 
   3 -11   7        2.34        1.22      0.84 o 
   4 -11   7        1.48        1.70      0.52 o 
   5 -11   7        8.69        9.03      1.09 o 
   6 -11   7        0.06        0.01      0.46 o 
   7 -11   7        7.67        6.81      0.78 o 
   8 -11   7        1.68        2.26      0.61 o 
  -6 -10   7        0.29        0.04      0.28 o 
  -5 -10   7        0.90        0.92      0.35 o 
  -4 -10   7        0.28        0.81      0.53 o 
  -3 -10   7        7.59        9.09      0.62 o 
  -2 -10   7       68.09       72.38      1.75 o 
  -1 -10   7        0.16        0.09      0.30 o 
   0 -10   7        2.26        2.21      0.86 o 
   1 -10   7       20.35       17.21      0.88 o 
   2 -10   7       17.70       15.54      0.95 o 
   3 -10   7        5.16        3.11      0.58 o 
   4 -10   7        3.82        3.75      0.60 o 
   5 -10   7        0.21        0.07      0.69 o 
   6 -10   7        0.17        0.11      0.44 o 
   7 -10   7        0.11       -0.17      0.84 o 
   8 -10   7        6.69        8.42      0.76 o 
  -7  -9   7        1.14        2.05      0.87 o 
  -6  -9   7        0.36        0.59      0.28 o 
  -5  -9   7        3.98        2.84      0.40 o 
  -4  -9   7        7.56        6.15      0.50 o 
  -3  -9   7        5.74        5.31      0.48 o 
  -2  -9   7       15.36       15.88      0.73 o 
  -1  -9   7        1.17        1.01      0.35 o 
   0  -9   7       17.03       17.71      0.63 o 
   1  -9   7        2.24        1.96      0.30 o 
   2  -9   7        5.69        4.75      0.61 o 
   3  -9   7        0.50        1.15      0.43 o 
   4  -9   7        2.82        2.93      0.52 o 
   5  -9   7        0.01       -0.37      0.37 o 
   6  -9   7        1.13        0.92      0.40 o 
   7  -9   7       15.73       18.94      0.93 o 
   8  -9   7        0.54        0.41      0.45 o 
   9  -9   7        0.68        1.37      0.55 o 
  -8  -8   7        0.10       -0.52      0.64 o 
  -7  -8   7        0.49       -0.56      0.56 o 
  -6  -8   7        4.85        3.84      0.40 o 
  -5  -8   7        2.71        2.80      0.37 o 
  -4  -8   7        5.04        4.05      0.55 o 
  -3  -8   7        8.86        8.11      0.53 o 
  -2  -8   7        4.18        5.34      0.45 o 
  -1  -8   7      178.86      171.35      1.72 o 
   0  -8   7        4.07        1.92      0.57 o 
   1  -8   7       39.02       27.78      0.99 o 
   2  -8   7      135.09      101.74      2.04 o 
   3  -8   7        0.25        0.31      0.43 o 
   4  -8   7       51.31       42.03      1.25 o 
   5  -8   7        6.25        5.16      0.60 o 
   6  -8   7       30.85       32.00      1.81 o 
   7  -8   7        7.34        4.85      0.53 o 
   8  -8   7        0.99        1.01      0.59 o 
   9  -8   7        5.10        5.88      0.74 o 
  10  -8   7        0.05       -0.40      0.74 o 
  -8  -7   7        2.14        2.21      0.85 o 
  -7  -7   7        2.56        3.24      0.88 o 
  -6  -7   7        1.33        1.24      0.29 o 
  -5  -7   7       21.49       21.66      0.76 o 
  -4  -7   7       79.08       81.23      1.44 o 
  -3  -7   7      100.29      101.70      1.61 o 
  -2  -7   7       61.46       65.21      1.05 o 
  -1  -7   7      169.93      165.94      1.64 o 
   0  -7   7      146.46      129.33      1.50 o 
   1  -7   7       56.46       59.55      0.95 o 
   2  -7   7        5.49        2.66      0.47 o 
   3  -7   7       50.77       41.61      1.20 o 
   4  -7   7      115.70      108.52      1.97 o 
   5  -7   7       47.41       52.55      1.29 o 
   6  -7   7        2.07        2.49      0.66 o 
   7  -7   7        7.94        8.95      0.53 o 
   8  -7   7        0.19        0.91      0.44 o 
   9  -7   7        1.97        1.80      0.34 o 
  10  -7   7        2.81        3.26      0.55 o 
  -9  -6   7        0.09        0.02      0.34 o 
  -8  -6   7        0.25        0.30      0.29 o 
  -7  -6   7        0.07        0.05      0.16 o 
  -6  -6   7        3.72        4.17      0.29 o 
  -5  -6   7        4.21        4.36      0.29 o 
  -4  -6   7        0.18       -0.03      0.16 o 
  -3  -6   7       36.21       40.52      1.25 o 
  -2  -6   7       16.28       14.64      0.45 o 
  -1  -6   7       19.48       23.43      0.62 o 
   0  -6   7       67.32       62.80      1.16 o 
   1  -6   7       37.27       36.03      1.08 o 
   2  -6   7        4.57        3.36      0.42 o 
   3  -6   7        2.18        3.01      0.44 o 
   4  -6   7        0.00        0.25      0.31 o 
   5  -6   7       33.63       29.22      1.11 o 
   6  -6   7        1.15        1.20      0.28 o 
   7  -6   7       11.93       10.23      0.51 o 
   8  -6   7        1.28        1.61      0.28 o 
   9  -6   7        2.95        2.99      0.37 o 
  10  -6   7        1.92        1.92      0.60 o 
  -9  -5   7        0.88        0.85      0.34 o 
  -8  -5   7        8.04        8.96      0.66 o 
  -7  -5   7       33.42       36.94      0.92 o 
  -6  -5   7       43.64       44.54      0.74 o 
  -5  -5   7        0.01       -0.14      0.14 o 
  -4  -5   7       18.09       18.67      0.45 o 
  -3  -5   7        5.24        2.97      0.21 o 
  -2  -5   7       17.58       17.54      0.45 o 
  -1  -5   7        0.20       -0.09      0.15 o 
   0  -5   7       22.01       16.94      0.41 o 
   1  -5   7        2.80        2.23      0.28 o 
   2  -5   7      182.48      166.10      6.18 o 
   3  -5   7     1604.58     1496.44     23.94 o 
   4  -5   7      296.47      303.66      3.81 o 
   5  -5   7        4.57        5.67      0.44 o 
   6  -5   7        0.02       -0.38      0.38 o 
   7  -5   7        6.55        5.68      0.47 o 
   8  -5   7        0.19        0.18      0.34 o 
   9  -5   7        3.32        2.24      0.47 o 
 -10  -4   7        0.00       -0.28      0.41 o 
  -9  -4   7        0.02       -0.07      0.31 o 
  -8  -4   7        0.34        0.09      0.31 o 
  -7  -4   7       17.29       21.46      0.67 o 
  -6  -4   7       16.75       17.32      0.51 o 
  -5  -4   7        4.15        4.37      0.26 o 
  -4  -4   7       17.34       18.13      0.57 o 
  -3  -4   7        2.33        2.10      0.16 o 
  -2  -4   7       56.02       46.55      0.62 o 
  -1  -4   7       24.76       20.43      0.43 o 
   0  -4   7        0.00        0.62      0.14 o 
   1  -4   7        1.73        4.15      1.00 o 
   2  -4   7       44.99       44.68      1.85 o 
   3  -4   7       62.11       50.96      1.95 o 
   4  -4   7      572.69      535.98      6.04 o 
   5  -4   7       34.41       32.91      1.09 o 
   6  -4   7      109.15      110.87      1.32 o 
   7  -4   7        6.57        6.36      0.41 o 
   8  -4   7        6.02        4.91      0.50 o 
   9  -4   7        0.14        1.00      0.62 o 
 -10  -3   7        0.81        0.94      0.40 o 
  -9  -3   7       11.81       11.49      0.76 o 
  -8  -3   7        3.12        2.72      0.39 o 
  -7  -3   7        0.00       -0.13      0.14 o 
  -6  -3   7        0.12       -0.15      0.15 o 
  -5  -3   7        0.89        1.79      0.18 o 
  -4  -3   7        0.00       -0.12      0.12 o 
  -3  -3   7       12.03       13.20      0.35 o 
  -2  -3   7       42.90       35.47      0.52 o 
  -1  -3   7       78.32       87.18      0.93 o 
   0  -3   7       28.69       38.01      0.48 o 
   1  -3   7       73.79       60.52      0.90 o 
   2  -3   7       22.91       20.34      0.61 o 
   3  -3   7       48.58       43.04      0.87 o 
   4  -3   7       59.66       55.42      0.81 o 
   5  -3   7       82.45       89.82      1.01 o 
   6  -3   7       98.93       92.14      1.04 o 
   7  -3   7        8.88       10.32      0.38 o 
   8  -3   7        0.21       -0.39      0.48 o 
 -11  -2   7        0.36       -0.38      0.38 o 
 -10  -2   7        0.00        0.05      0.38 o 
  -9  -2   7        0.71        0.17      0.34 o 
  -8  -2   7        0.08       -0.24      0.24 o 
  -7  -2   7        9.10       10.63      0.60 o 
  -6  -2   7        2.42        1.57      0.23 o 
  -5  -2   7       13.44       16.06      0.53 o 
  -4  -2   7      117.06      129.31      1.21 o 
  -3  -2   7      137.82      144.73      1.40 o 
  -2  -2   7        0.03       -0.09      0.09 o 
  -1  -2   7       34.97       33.53      0.60 o 
   0  -2   7        1.98        2.79      0.18 o 
   1  -2   7       28.91       29.22      0.59 o 
   2  -2   7       69.75       75.92      1.49 o 
   3  -2   7       33.48       35.60      0.61 o 
   4  -2   7        0.95        0.82      0.19 o 
   5  -2   7       96.81       79.52      1.03 o 
   6  -2   7        1.92        0.80      0.15 o 
   7  -2   7       17.36       15.36      1.07 o 
   8  -2   7        3.13        3.03      0.28 o 
   9  -2   7        0.18        0.46      0.34 o 
  10  -2   7        1.62        1.00      0.26 o 
 -11  -1   7        0.00        0.30      0.56 o 
 -10  -1   7        2.06        1.96      0.45 o 
  -9  -1   7        0.54        0.33      0.33 o 
  -8  -1   7        0.02       -0.26      0.27 o 
  -7  -1   7        0.15        0.28      0.20 o 
  -6  -1   7       33.26       35.10      0.65 o 
  -5  -1   7        4.62        4.57      0.32 o 
  -4  -1   7       25.10       25.36      0.48 o 
  -3  -1   7        5.45        5.57      0.31 o 
  -2  -1   7       26.37       25.44      0.41 o 
  -1  -1   7       29.44       22.91      0.41 o 
   0  -1   7      137.48      150.81      1.46 o 
   1  -1   7       21.05       15.12      0.35 o 
   2  -1   7        0.07        0.23      0.19 o 
   3  -1   7        2.11        0.62      0.30 o 
   4  -1   7       19.79       19.96      0.70 o 
   5  -1   7       43.01       31.23      0.70 o 
   6  -1   7       36.63       36.13      0.93 o 
   7  -1   7       16.04       15.93      0.61 o 
   8  -1   7        0.86        0.45      0.39 o 
   9  -1   7       11.98       16.25      1.37 o 
  10  -1   7        5.02        6.05      0.60 o 
 -11   0   7        0.67        0.46      0.42 o 
 -10   0   7        0.15        0.60      0.39 o 
  -9   0   7        1.59        2.77      0.63 o 
  -8   0   7        1.32        0.47      0.32 o 
  -7   0   7        5.59        5.15      0.29 o 
  -6   0   7        0.22        0.90      0.20 o 
  -5   0   7       82.20       84.49      1.09 o 
  -4   0   7        4.95        5.22      0.26 o 
  -3   0   7       25.67       29.15      0.55 o 
  -2   0   7      192.30      199.52      1.49 o 
  -1   0   7      266.11      262.29      2.35 o 
   0   0   7       92.90      109.32      0.94 o 
   1   0   7        3.20        5.74      0.36 o 
   2   0   7        7.75        7.03      0.69 o 
   3   0   7       38.17       34.48      1.59 o 
   4   0   7        0.52        0.08      0.20 o 
   5   0   7       50.20       45.77      0.92 o 
   6   0   7        6.33        4.13      0.36 o 
   7   0   7       15.08       13.60      1.16 o 
   8   0   7        8.62       11.30      0.62 o 
   9   0   7        2.14        2.62      0.40 o 
 -11   1   7        0.50        0.38      0.40 o 
 -10   1   7        1.74        1.58      0.44 o 
  -9   1   7        6.06        6.37      0.61 o 
  -8   1   7       14.55       10.49      0.57 o 
  -7   1   7       24.08       26.62      0.58 o 
  -6   1   7        0.23       -0.10      0.17 o 
  -5   1   7       34.37       31.88      0.68 o 
  -4   1   7       30.39       32.35      0.56 o 
  -3   1   7       54.66       52.70      0.64 o 
  -2   1   7        7.86        8.41      0.37 o 
  -1   1   7      196.56      211.40      1.99 o 
   0   1   7       95.23      104.94      1.06 o 
   1   1   7        0.32        0.68      0.22 o 
   2   1   7       19.69       17.74      0.57 o 
   3   1   7        0.06        0.21      0.29 o 
   4   1   7        0.42        0.48      0.21 o 
   5   1   7        0.02       -0.19      0.19 o 
   6   1   7        2.76        1.91      0.33 o 
   7   1   7       49.51       49.81      1.25 o 
   8   1   7        4.85        3.76      0.46 o 
   9   1   7        3.79        4.19      0.57 o 
 -11   2   7        1.18        0.52      0.40 o 
 -10   2   7        0.14        0.11      0.65 o 
  -9   2   7        0.11        0.20      0.34 o 
  -8   2   7        1.54        1.80      0.34 o 
  -7   2   7       37.57       31.17      0.85 o 
  -6   2   7       53.64       50.46      0.82 o 
  -5   2   7       48.88       51.92      0.76 o 
  -4   2   7       36.67       34.86      0.60 o 
  -3   2   7       39.77       48.16      0.63 o 
  -2   2   7       13.68       12.08      0.41 o 
  -1   2   7       18.21       20.43      0.55 o 
   0   2   7       19.86       20.75      0.46 o 
   1   2   7        0.82        1.36      0.55 o 
   2   2   7        7.45        7.15      0.75 o 
   3   2   7      352.05      347.63      3.74 o 
   4   2   7        1.63        1.79      0.29 o 
   5   2   7       11.71       11.15      0.63 o 
   6   2   7        2.37        1.98      0.37 o 
   7   2   7        5.07        4.93      0.52 o 
   8   2   7        8.20        9.30      0.69 o 
 -11   3   7        0.19        0.89      0.44 o 
 -10   3   7        0.62        1.36      0.44 o 
  -9   3   7        3.05        1.80      0.36 o 
  -8   3   7        6.76        5.69      0.48 o 
  -7   3   7        3.06        3.16      0.38 o 
  -6   3   7        2.21        2.21      0.26 o 
  -5   3   7        0.96        0.93      0.19 o 
  -4   3   7        5.95        7.02      0.37 o 
  -3   3   7        0.04       -0.03      0.14 o 
  -2   3   7        0.06        0.21      0.16 o 
  -1   3   7       62.95       62.75      0.99 o 
   0   3   7        1.10        1.52      0.20 o 
   1   3   7      431.57      430.91      4.49 o 
   2   3   7       46.73       49.34      1.06 o 
   3   3   7       19.60       18.52      0.96 o 
   4   3   7        0.33        0.01      0.21 o 
   5   3   7        3.51        3.35      0.44 o 
   6   3   7        0.26        0.27      0.31 o 
   7   3   7        8.03        9.58      0.72 o 
   8   3   7        3.75        2.22      0.46 o 
 -11   4   7        0.02       -0.14      0.39 o 
 -10   4   7        0.03        0.12      0.35 o 
  -9   4   7       17.61       17.30      0.76 o 
  -8   4   7       30.82       29.84      0.90 o 
  -7   4   7        4.85        6.38      0.67 o 
  -6   4   7        1.16        0.84      0.26 o 
  -5   4   7       15.72       19.75      0.52 o 
  -4   4   7        4.41        4.14      0.28 o 
  -3   4   7       10.62       12.52      0.55 o 
  -2   4   7        2.96        3.73      0.29 o 
  -1   4   7      109.49      117.83      1.32 o 
   0   4   7       20.51       23.30      0.64 o 
   1   4   7      516.11      510.63      4.42 o 
   2   4   7      178.42      176.15      4.17 o 
   3   4   7        0.17       -0.22      0.22 o 
   4   4   7        0.01       -0.15      0.26 o 
   5   4   7        6.88        5.29      0.77 o 
   6   4   7        5.27        5.84      0.62 o 
   7   4   7        0.28       -0.31      0.31 o 
 -10   5   7        1.41        0.95      0.38 o 
  -9   5   7        0.06       -0.32      0.32 o 
  -8   5   7        2.18        1.79      0.38 o 
  -7   5   7        4.64        5.29      0.64 o 
  -6   5   7       10.73       10.36      0.64 o 
  -5   5   7       15.99       22.46      0.72 o 
  -4   5   7        1.24        2.55      0.32 o 
  -3   5   7        0.86        1.06      0.26 o 
  -2   5   7       27.11       32.59      0.79 o 
  -1   5   7       21.25       23.49      0.67 o 
   0   5   7      174.72      180.97      2.01 o 
   1   5   7        2.76        3.50      0.28 o 
   2   5   7       22.55       25.96      0.84 o 
   3   5   7        4.58        5.70      0.60 o 
   4   5   7        0.69       -0.09      0.31 o 
   5   5   7        0.10        0.56      0.52 o 
   6   5   7        0.08       -0.02      0.35 o 
 -10   6   7        4.14        4.12      0.52 o 
  -9   6   7        0.12        0.09      0.33 o 
  -8   6   7        0.00        0.02      0.30 o 
  -7   6   7        0.47        0.30      0.31 o 
  -6   6   7        5.36        5.89      0.61 o 
  -5   6   7        0.59       -0.01      0.38 o 
  -4   6   7        0.86        0.80      0.21 o 
  -3   6   7        2.22        1.57      0.31 o 
  -2   6   7        0.13       -0.23      0.23 o 
  -1   6   7        4.99        4.82      0.40 o 
   0   6   7        3.46        2.50      0.29 o 
   1   6   7        1.99        2.04      0.26 o 
   2   6   7        1.45        0.93      0.41 o 
   3   6   7        0.11       -0.16      0.34 o 
   4   6   7        5.17        7.19      0.72 o 
   5   6   7        3.09        2.39      0.52 o 
  -9   7   7        0.07        0.04      0.31 o 
  -8   7   7        0.01        0.19      0.35 o 
  -7   7   7        0.20       -0.24      0.49 o 
  -6   7   7        2.24        2.05      0.51 o 
  -5   7   7        2.92        1.71      0.50 o 
  -4   7   7        0.01       -0.35      0.35 o 
  -3   7   7        0.18       -0.41      0.41 o 
  -2   7   7        0.99        1.04      0.32 o 
  -1   7   7        0.94        0.68      0.28 o 
   0   7   7        7.84        7.77      0.47 o 
   1   7   7       15.90       18.55      0.81 o 
   2   7   7        0.06       -0.36      0.37 o 
   3   7   7       14.33       15.75      2.07 o 
   4   7   7        3.49        3.03      0.58 o 
  -8   8   7        2.65        2.59      0.73 o 
  -7   8   7        0.41        1.02      0.60 o 
  -6   8   7        0.04        0.07      0.46 o 
  -5   8   7        0.50        0.50      0.48 o 
  -4   8   7        0.02       -0.38      0.38 o 
  -3   8   7        1.30        1.77      0.33 o 
  -2   8   7        0.14       -0.13      0.30 o 
  -1   8   7        0.03       -0.18      0.25 o 
   0   8   7        0.02       -0.31      0.33 o 
   1   8   7        3.65        5.79      1.22 o 
   2   8   7        4.42        3.46      0.99 o 
   3   8   7        4.77        3.72      0.76 o 
  -7   9   7        0.01       -0.46      0.46 o 
  -6   9   7        0.25       -0.03      0.49 o 
  -5   9   7        0.02       -0.57      0.67 o 
  -4   9   7        1.48        1.28      0.65 o 
  -3   9   7        9.49        7.33      0.71 o 
  -2   9   7        4.38        4.34      0.55 o 
  -1   9   7        0.01       -0.25      0.25 o 
   0   9   7        1.79        1.90      0.57 o 
   1   9   7        4.49        4.79      0.62 o 
  -3  10   7        0.44        0.35      0.46 o 
   1 -13   8        3.03        2.47      1.41 o 
   2 -13   8        0.04        0.26      1.25 o 
   3 -13   8        2.08        1.20      0.65 o 
  -2 -12   8        0.98        0.82      0.39 o 
  -1 -12   8        0.01       -0.33      0.33 o 
   0 -12   8        2.75        3.53      0.47 o 
   1 -12   8        0.49       -0.05      1.09 o 
   2 -12   8        4.09        4.67      0.77 o 
   3 -12   8        9.99       11.80      1.04 o 
   4 -12   8        4.50        5.77      0.82 o 
   5 -12   8        0.18        0.68      1.12 o 
   6 -12   8       15.28       20.00      2.26 o 
  -4 -11   8        0.11        0.24      0.35 o 
  -3 -11   8        5.04        5.56      0.56 o 
  -2 -11   8       22.50       26.82      0.97 o 
  -1 -11   8        0.05       -0.39      0.39 o 
   0 -11   8        0.35        0.35      0.33 o 
   1 -11   8        0.18       -0.42      0.50 o 
   2 -11   8        0.23       -0.09      0.45 o 
   3 -11   8       10.68       10.72      0.92 o 
   4 -11   8        0.61        0.95      0.68 o 
   5 -11   8        2.01        2.13      0.61 o 
   6 -11   8        6.30        8.62      1.93 o 
   7 -11   8       25.38       29.91      1.32 o 
  -5 -10   8        3.00        2.77      0.43 o 
  -4 -10   8        0.09        0.22      0.34 o 
  -3 -10   8        0.05        0.05      0.33 o 
  -2 -10   8        0.04       -0.28      0.31 o 
  -1 -10   8        0.28       -0.29      0.29 o 
   0 -10   8       12.71       14.60      0.59 o 
   1 -10   8        3.83        3.77      0.36 o 
   2 -10   8       10.68        9.30      0.82 o 
   3 -10   8        0.61        0.73      0.65 o 
   4 -10   8        0.17       -0.11      0.41 o 
   5 -10   8        1.99        2.68      0.56 o 
   6 -10   8        1.89        1.58      0.52 o 
   7 -10   8        0.00       -0.44      0.44 o 
   8 -10   8        0.65        0.63      0.46 o 
  -6  -9   8        0.21        0.00      0.27 o 
  -5  -9   8        9.64       11.12      0.92 o 
  -4  -9   8       10.68       14.21      1.53 o 
  -3  -9   8        2.76        2.19      0.40 o 
  -2  -9   8        8.11        6.95      0.53 o 
  -1  -9   8        0.15       -0.21      0.31 o 
   0  -9   8       67.42       60.22      0.94 o 
   1  -9   8        3.05        2.99      0.31 o 
   2  -9   8        0.03        0.17      0.39 o 
   3  -9   8        4.52        4.24      0.69 o 
   4  -9   8        0.12        0.21      0.39 o 
   5  -9   8        0.67        0.46      0.37 o 
   6  -9   8        0.24        1.10      0.41 o 
   7  -9   8        4.38        5.62      0.63 o 
   8  -9   8        1.78        1.52      0.46 o 
   9  -9   8        3.33        3.83      0.57 o 
  -7  -8   8        2.95        2.18      0.35 o 
  -6  -8   8        3.43        3.25      0.40 o 
  -5  -8   8        0.00       -0.26      0.27 o 
  -4  -8   8        3.93        4.45      0.46 o 
  -3  -8   8       39.12       38.46      1.03 o 
  -2  -8   8        1.43        1.49      0.33 o 
  -1  -8   8       74.02       70.05      1.02 o 
   0  -8   8       65.15       48.95      0.91 o 
   1  -8   8        2.79        2.89      0.51 o 
   2  -8   8      106.52       87.67      1.92 o 
   3  -8   8       13.09       11.57      0.77 o 
   4  -8   8        1.73        1.86      0.43 o 
   5  -8   8        2.06        2.64      0.47 o 
   6  -8   8       10.95       12.71      0.75 o 
   7  -8   8        5.86        5.65      0.57 o 
   8  -8   8       16.38       19.53      0.90 o 
   9  -8   8        1.62        2.02      0.44 o 
  -8  -7   8        0.74       -0.01      0.61 o 
  -7  -7   8        0.95        1.39      0.57 o 
  -6  -7   8       33.35       33.33      0.93 o 
  -5  -7   8        2.09        1.70      0.34 o 
  -4  -7   8       54.49       54.23      1.18 o 
  -3  -7   8       32.24       32.76      0.91 o 
  -2  -7   8       12.58       16.33      0.60 o 
  -1  -7   8      108.32      101.14      1.21 o 
   0  -7   8        0.33        1.02      0.23 o 
   1  -7   8       36.05       32.98      0.91 o 
   2  -7   8       38.58       30.24      1.06 o 
   3  -7   8       54.42       41.32      1.20 o 
   4  -7   8      140.34      124.19      2.19 o 
   5  -7   8       35.54       34.20      1.15 o 
   6  -7   8        1.58        1.62      0.38 o 
   7  -7   8        4.83        4.82      0.49 o 
   8  -7   8        0.90        1.28      0.36 o 
   9  -7   8        7.20        8.40      0.68 o 
  -9  -6   8        0.55        0.53      0.73 o 
  -8  -6   8        0.61       -0.01      0.59 o 
  -7  -6   8       12.73       14.53      0.69 o 
  -6  -6   8        2.82        2.76      0.36 o 
  -5  -6   8        0.45       -0.22      0.24 o 
  -4  -6   8        0.05       -0.24      0.24 o 
  -3  -6   8       28.07       29.70      0.78 o 
  -2  -6   8       51.06       45.43      0.76 o 
  -1  -6   8       38.73       42.03      0.72 o 
   0  -6   8       58.62       58.19      0.91 o 
   1  -6   8       45.92       38.82      0.95 o 
   2  -6   8      208.29      194.32      2.46 o 
   3  -6   8      220.63      240.41      3.37 o 
   4  -6   8        4.71        4.11      0.45 o 
   5  -6   8        0.72        0.45      0.48 o 
   6  -6   8        0.06       -0.19      0.24 o 
   7  -6   8        1.18        2.26      0.65 o 
   8  -6   8       10.65       12.10      0.55 o 
   9  -6   8        4.49        3.67      0.42 o 
  10  -6   8        0.04        0.25      0.22 o 
  -9  -5   8        0.35        0.22      0.37 o 
  -8  -5   8        6.02        7.11      0.54 o 
  -7  -5   8       23.24       22.64      0.79 o 
  -6  -5   8       12.32       13.45      0.45 o 
  -5  -5   8        0.79       -0.04      0.18 o 
  -4  -5   8        1.70        1.59      0.23 o 
  -3  -5   8        7.08        5.12      0.36 o 
  -2  -5   8        0.04        0.36      0.35 o 
  -1  -5   8       16.23       19.60      0.64 o 
   0  -5   8      182.31      177.96      1.82 o 
   1  -5   8       11.44        9.87      0.53 o 
   2  -5   8      347.07      323.67      3.50 o 
   3  -5   8       60.71       55.13      1.10 o 
   4  -5   8        1.87        1.25      0.32 o 
   5  -5   8        2.01        0.91      0.24 o 
   6  -5   8        4.57        4.16      0.35 o 
   7  -5   8        2.11        1.48      0.43 o 
   8  -5   8        2.29        2.45      0.30 o 
   9  -5   8       13.08       14.86      0.71 o 
 -10  -4   8        1.54        1.37      0.64 o 
  -9  -4   8        4.50        3.31      0.50 o 
  -8  -4   8        5.82        6.59      0.59 o 
  -7  -4   8        2.87        3.15      0.30 o 
  -6  -4   8        0.35        0.37      0.18 o 
  -5  -4   8       31.41       31.05      0.64 o 
  -4  -4   8       11.73       14.27      0.41 o 
  -3  -4   8        0.73        0.54      0.17 o 
  -2  -4   8        9.21       13.47      0.44 o 
  -1  -4   8      165.53      173.64      2.12 o 
   0  -4   8      310.01      280.43      2.87 o 
   1  -4   8       49.87       51.52      1.49 o 
   2  -4   8       50.26       46.76      1.95 o 
   3  -4   8      223.57      204.56      3.26 o 
   4  -4   8      551.12      544.91      5.34 o 
   5  -4   8        6.72        6.64      0.41 o 
   6  -4   8        1.76        1.96      0.34 o 
   7  -4   8        4.53        4.10      0.35 o 
   8  -4   8       26.89       25.02      2.39 o 
   9  -4   8        2.21        3.86      0.86 o 
 -10  -3   8        0.53        0.41      0.41 o 
  -9  -3   8       15.05       17.66      0.90 o 
  -8  -3   8       14.94       16.44      0.90 o 
  -7  -3   8        0.01       -0.17      0.17 o 
  -6  -3   8        2.24        1.35      0.21 o 
  -5  -3   8       11.41       13.12      0.40 o 
  -4  -3   8      107.34      105.45      1.10 o 
  -3  -3   8        1.11        0.91      0.15 o 
  -2  -3   8       99.30      102.10      1.27 o 
  -1  -3   8       19.81       17.81      0.44 o 
   0  -3   8       24.97       26.49      0.43 o 
   1  -3   8      266.75      238.90      2.50 o 
   2  -3   8       24.00       19.68      1.34 o 
   3  -3   8       33.00       35.81      1.19 o 
   4  -3   8       72.29       65.64      1.12 o 
   5  -3   8       92.29       71.44      1.34 o 
   6  -3   8        2.99        2.22      0.55 o 
   7  -3   8        0.21        0.24      0.41 o 
   8  -3   8        0.20        0.15      0.20 o 
 -10  -2   8        3.26        2.99      0.53 o 
  -9  -2   8        0.50        0.46      0.35 o 
  -8  -2   8        1.28        1.91      0.40 o 
  -7  -2   8        1.97        2.39      0.26 o 
  -6  -2   8        0.51        0.60      0.16 o 
  -5  -2   8       16.92       16.78      0.71 o 
  -4  -2   8       56.03       60.18      0.79 o 
  -3  -2   8        1.22        2.00      0.17 o 
  -2  -2   8        1.24        1.09      0.16 o 
  -1  -2   8       12.51        9.07      0.30 o 
   0  -2   8        3.73        2.34      0.19 o 
   1  -2   8       40.43       39.16      0.92 o 
   2  -2   8        2.15        2.73      0.28 o 
   3  -2   8        0.05        0.69      0.58 o 
   4  -2   8        3.71        3.13      0.29 o 
   5  -2   8       41.32       36.61      0.64 o 
   6  -2   8       43.67       42.49      0.87 o 
   7  -2   8        0.88        0.92      0.52 o 
   8  -2   8        0.70        0.59      0.26 o 
   9  -2   8        2.08        1.86      0.32 o 
 -11  -1   8        0.90        0.94      0.44 o 
 -10  -1   8        1.19        0.68      0.42 o 
  -9  -1   8        0.19       -0.14      0.33 o 
  -8  -1   8        0.03        0.55      0.31 o 
  -7  -1   8        0.21        0.30      0.19 o 
  -6  -1   8       22.39       22.21      0.51 o 
  -5  -1   8        9.32        9.05      0.38 o 
  -4  -1   8        1.56        1.82      0.19 o 
  -3  -1   8        0.17        0.47      0.15 o 
  -2  -1   8        0.69        0.70      0.16 o 
  -1  -1   8       11.17        8.13      0.30 o 
   0  -1   8       49.45       48.68      0.61 o 
   1  -1   8        3.79        3.33      0.26 o 
   2  -1   8        0.06       -0.22      0.22 o 
   3  -1   8       31.79       32.36      0.74 o 
   4  -1   8        7.91        6.39      0.40 o 
   5  -1   8       50.59       42.29      0.89 o 
   6  -1   8       38.83       36.27      0.84 o 
   7  -1   8        9.01        9.51      0.49 o 
   8  -1   8        1.07        0.55      0.28 o 
   9  -1   8        3.03        4.44      0.49 o 
 -11   0   8        0.69        0.39      0.41 o 
 -10   0   8        0.19        0.19      0.36 o 
  -9   0   8        3.80        5.03      0.57 o 
  -8   0   8        1.93        1.49      0.40 o 
  -7   0   8        6.34        5.66      0.34 o 
  -6   0   8       17.39       17.70      0.48 o 
  -5   0   8        2.12        3.73      0.26 o 
  -4   0   8        4.04        4.17      0.26 o 
  -3   0   8       79.63       86.26      0.95 o 
  -2   0   8      280.24      299.11      2.49 o 
  -1   0   8        0.34        1.34      0.16 o 
   0   0   8       10.38       11.84      0.47 o 
   1   0   8        7.26        8.56      0.45 o 
   2   0   8       13.34       15.17      0.56 o 
   3   0   8       11.60       13.14      0.53 o 
   4   0   8       15.51       10.70      0.50 o 
   5   0   8       30.01       24.43      0.92 o 
   6   0   8        2.15        1.02      0.25 o 
   7   0   8        7.30        8.28      0.80 o 
   8   0   8        7.29        6.40      0.54 o 
   9   0   8        0.82        1.03      0.35 o 
 -11   1   8        1.43        1.95      0.50 o 
 -10   1   8        0.04        0.37      0.41 o 
  -9   1   8        3.46        3.53      0.54 o 
  -8   1   8       30.28       27.85      0.85 o 
  -7   1   8       10.80        9.62      0.63 o 
  -6   1   8        0.77        1.67      0.24 o 
  -5   1   8        2.66        4.05      0.28 o 
  -4   1   8       30.26       30.32      0.59 o 
  -3   1   8        9.47       10.09      0.36 o 
  -2   1   8      113.30      115.14      1.37 o 
  -1   1   8        3.10        3.41      0.27 o 
   0   1   8       25.41       22.88      0.55 o 
   1   1   8       35.24       33.01      0.81 o 
   2   1   8        6.77        5.82      0.63 o 
   3   1   8       21.37       18.20      0.64 o 
   4   1   8       41.87       41.55      0.94 o 
   5   1   8       25.50       25.19      0.76 o 
   6   1   8       48.83       46.76      1.23 o 
   7   1   8        3.34        4.36      0.60 o 
   8   1   8        0.19       -0.21      0.30 o 
 -11   2   8        0.00        0.07      0.41 o 
 -10   2   8        0.87        1.61      0.50 o 
  -9   2   8        3.59        4.50      0.60 o 
  -8   2   8       25.20       22.69      0.87 o 
  -7   2   8        3.86        2.59      0.27 o 
  -6   2   8       20.94       20.21      0.53 o 
  -5   2   8        0.00       -0.06      0.17 o 
  -4   2   8       80.17       93.85      1.08 o 
  -3   2   8       74.20       73.45      1.35 o 
  -2   2   8        0.04        0.22      0.32 o 
  -1   2   8       14.49       13.28      0.45 o 
   0   2   8       29.72       37.30      0.79 o 
   1   2   8       10.50       10.37      0.65 o 
   2   2   8        6.06        5.92      0.48 o 
   3   2   8        1.45        1.28      0.29 o 
   4   2   8        5.61        4.98      0.42 o 
   5   2   8        0.82        0.37      0.28 o 
   6   2   8        1.91        1.69      0.62 o 
   7   2   8       11.97       11.27      0.74 o 
   8   2   8        4.97        4.78      0.80 o 
 -10   3   8        1.88        1.60      0.48 o 
  -9   3   8        3.06        2.53      0.42 o 
  -8   3   8        1.67        0.80      0.34 o 
  -7   3   8        0.96        0.95      0.31 o 
  -6   3   8       17.49       20.17      0.54 o 
  -5   3   8        8.97       10.20      0.42 o 
  -4   3   8        0.28        0.12      0.19 o 
  -3   3   8        0.93        0.44      0.25 o 
  -2   3   8        2.18        2.59      0.28 o 
  -1   3   8       93.01      102.82      1.21 o 
   0   3   8       67.01       66.22      1.02 o 
   1   3   8      167.15      162.85      2.75 o 
   2   3   8        2.85        2.37      0.59 o 
   3   3   8       15.93       15.34      0.65 o 
   4   3   8        4.68        5.13      0.71 o 
   5   3   8        0.65        0.70      0.34 o 
   6   3   8        2.25        2.14      0.44 o 
   7   3   8        4.02        4.13      0.56 o 
 -10   4   8        0.33        0.70      0.36 o 
  -9   4   8        4.27        4.53      0.49 o 
  -8   4   8        3.52        2.91      0.60 o 
  -7   4   8        0.08        0.05      0.28 o 
  -6   4   8       13.74       11.68      0.53 o 
  -5   4   8        5.92        5.62      0.37 o 
  -4   4   8        1.69        0.95      0.28 o 
  -3   4   8        0.37        1.45      0.29 o 
  -2   4   8        7.49        7.40      0.40 o 
  -1   4   8        3.02        3.77      0.31 o 
   0   4   8       25.55       27.78      0.71 o 
   1   4   8        0.74        0.92      0.32 o 
   2   4   8        7.55        7.45      0.69 o 
   3   4   8        8.20        7.96      0.68 o 
   4   4   8       44.69       46.02      1.37 o 
   5   4   8       12.52       13.94      0.85 o 
   6   4   8        9.06       10.23      0.81 o 
   7   4   8        0.85        0.49      0.40 o 
 -10   5   8        3.70        3.63      0.50 o 
  -9   5   8        0.06        0.60      0.33 o 
  -8   5   8        0.07       -0.03      0.31 o 
  -7   5   8       12.19       13.06      1.19 o 
  -6   5   8        0.47        0.03      0.40 o 
  -5   5   8        0.93        0.96      0.30 o 
  -4   5   8        3.34        5.50      0.44 o 
  -3   5   8        3.17        4.36      0.40 o 
  -2   5   8       98.42      108.05      1.54 o 
  -1   5   8       17.33       15.64      0.66 o 
   0   5   8        0.86        0.61      0.27 o 
   1   5   8       32.95       35.74      2.11 o 
   2   5   8        4.07        4.05      0.44 o 
   3   5   8        4.68        4.43      0.58 o 
   4   5   8        7.15        7.09      0.70 o 
   5   5   8        1.54        1.42      0.60 o 
   6   5   8        2.54        2.82      0.54 o 
  -9   6   8        1.09        1.75      0.48 o 
  -8   6   8        0.16        0.09      0.50 o 
  -7   6   8        0.09        0.08      0.41 o 
  -6   6   8       14.26       12.86      1.03 o 
  -5   6   8        1.88        1.45      0.48 o 
  -4   6   8        7.15        7.40      0.49 o 
  -3   6   8        7.88       10.40      0.68 o 
  -2   6   8        0.01       -0.06      0.29 o 
  -1   6   8       11.91       11.18      0.84 o 
   0   6   8        0.26        0.49      0.27 o 
   1   6   8        1.43        1.49      0.36 o 
   2   6   8        0.01        0.10      0.39 o 
   3   6   8        0.03       -0.35      0.37 o 
   4   6   8       10.19       10.60      0.89 o 
   5   6   8        1.70        0.95      0.44 o 
  -8   7   8        0.32       -0.82      0.82 o 
  -7   7   8        0.00       -0.42      0.42 o 
  -6   7   8        0.86        0.34      0.76 o 
  -5   7   8        0.19       -0.60      0.60 o 
  -4   7   8        3.39        3.04      0.56 o 
  -3   7   8        2.40        2.06      0.30 o 
  -2   7   8        1.92        2.07      0.38 o 
  -1   7   8        2.44        1.63      0.35 o 
   0   7   8        0.98        1.44      0.37 o 
   1   7   8        5.99        6.31      0.73 o 
   2   7   8        0.38        0.95      0.49 o 
   3   7   8        0.21        0.65      0.46 o 
  -7   8   8        1.97        2.02      0.60 o 
  -6   8   8        0.00       -0.46      0.46 o 
  -5   8   8        2.23        2.33      0.69 o 
  -4   8   8        0.61        0.56      0.46 o 
  -3   8   8        0.61       -0.22      0.28 o 
  -2   8   8        0.02       -0.26      0.26 o 
  -1   8   8        0.16        0.54      0.43 o 
   0   8   8        0.69        0.94      0.36 o 
   1   8   8        2.98        2.44      1.05 o 
   2   8   8        0.78        1.14      0.92 o 
  -5   9   8        0.15       -0.04      0.49 o 
  -4   9   8        4.10        3.57      0.62 o 
  -3   9   8        0.55       -0.57      0.57 o 
  -2   9   8        0.66        0.22      0.30 o 
  -1   9   8        0.15       -0.24      0.36 o 
  -2 -12   9        0.25       -0.01      0.47 o 
  -1 -12   9        1.37        1.24      0.45 o 
   0 -12   9        5.22        7.54      0.55 o 
   1 -12   9        1.49        3.17      1.30 o 
   2 -12   9       20.39       24.02      1.35 o 
   3 -12   9        3.77        4.11      0.76 o 
   4 -12   9        5.37        6.44      0.85 o 
   5 -12   9        8.08        8.40      0.96 o 
  -4 -11   9        1.99        2.29      0.63 o 
  -3 -11   9        0.05        0.27      0.35 o 
  -2 -11   9        0.76        0.63      0.38 o 
  -1 -11   9        0.83        1.39      0.48 o 
   0 -11   9        5.25        6.66      0.62 o 
   1 -11   9       15.97       21.38      1.21 o 
   2 -11   9        0.06        0.04      0.47 o 
   3 -11   9        3.46        4.23      0.79 o 
   4 -11   9        0.09       -0.61      0.62 o 
   5 -11   9        0.03       -0.06      0.51 o 
   6 -11   9        0.01        0.53      0.52 o 
   7 -11   9        0.05       -0.24      0.87 o 
  -5 -10   9        6.24        6.93      0.58 o 
  -4 -10   9        7.70        8.89      0.65 o 
  -3 -10   9        1.04        0.98      0.36 o 
  -2 -10   9        0.61        0.82      0.35 o 
  -1 -10   9        0.04        0.40      0.34 o 
   0 -10   9        0.00        0.02      0.23 o 
   1 -10   9        1.88        1.40      0.39 o 
   2 -10   9        8.19        6.65      0.76 o 
   3 -10   9        0.01       -0.16      0.52 o 
   4 -10   9        0.78        0.48      0.88 o 
   5 -10   9       22.42       20.80      1.49 o 
   6 -10   9       21.56       23.40      1.14 o 
   7 -10   9        1.33        1.36      0.52 o 
  -6  -9   9        0.08        0.42      0.32 o 
  -5  -9   9        1.04        1.87      0.39 o 
  -4  -9   9       10.16       10.32      0.66 o 
  -3  -9   9        0.08       -0.28      0.28 o 
  -2  -9   9        2.79        2.13      0.38 o 
  -1  -9   9        2.62        1.79      0.36 o 
   0  -9   9       13.91       12.78      0.53 o 
   1  -9   9        0.66        0.55      0.33 o 
   2  -9   9        1.07        1.51      0.59 o 
   3  -9   9        3.85        2.56      0.54 o 
   4  -9   9        4.21        4.35      0.77 o 
   5  -9   9       11.79       13.09      0.86 o 
   6  -9   9        6.31        8.16      0.74 o 
   7  -9   9        0.09        0.24      0.41 o 
   8  -9   9        6.91       10.18      1.35 o 
  -7  -8   9        0.14       -0.03      0.27 o 
  -6  -8   9        4.13        4.30      0.47 o 
  -5  -8   9        5.43        5.73      0.50 o 
  -4  -8   9        6.29        6.05      0.51 o 
  -3  -8   9        5.28        5.06      1.22 o 
  -2  -8   9        4.65        4.88      0.45 o 
  -1  -8   9       10.46        8.11      0.41 o 
   0  -8   9        2.46        2.23      0.28 o 
   1  -8   9        1.54        1.43      0.35 o 
   2  -8   9        8.25        7.24      0.56 o 
   3  -8   9        3.13        3.17      0.51 o 
   4  -8   9        1.05        0.24      0.39 o 
   5  -8   9        0.44        0.17      0.36 o 
   6  -8   9        0.88        1.67      0.45 o 
   7  -8   9        0.51        0.30      0.37 o 
   8  -8   9        1.17        1.65      1.25 o 
   9  -8   9        0.00        0.33      0.63 o 
  -8  -7   9        0.42        1.37      0.76 o 
  -7  -7   9        0.28        0.14      0.27 o 
  -6  -7   9       15.19       13.98      0.76 o 
  -5  -7   9        0.64        0.64      0.29 o 
  -4  -7   9        2.10        2.26      0.38 o 
  -3  -7   9       19.89       19.52      0.75 o 
  -2  -7   9       76.12       71.23      1.35 o 
  -1  -7   9       14.69       19.12      0.56 o 
   0  -7   9      128.46      114.59      1.46 o 
   1  -7   9        5.37        4.02      0.44 o 
   2  -7   9       10.65        7.12      0.52 o 
   3  -7   9        2.87        2.33      0.41 o 
   4  -7   9        6.73        9.21      0.70 o 
   5  -7   9       33.33       29.47      1.05 o 
   6  -7   9        3.22        2.95      0.53 o 
   7  -7   9       15.06       19.05      0.72 o 
   8  -7   9        7.71        9.05      0.57 o 
   9  -7   9        1.15        0.99      0.32 o 
  -8  -6   9        0.21        0.32      0.65 o 
  -7  -6   9        0.01       -0.24      0.24 o 
  -6  -6   9        1.65        2.50      0.37 o 
  -5  -6   9       40.65       39.18      1.00 o 
  -4  -6   9       16.83       16.28      0.71 o 
  -3  -6   9       30.78       33.80      0.78 o 
  -2  -6   9        6.05        7.43      0.37 o 
  -1  -6   9       60.67       54.52      0.84 o 
   0  -6   9       27.74       27.59      0.62 o 
   1  -6   9       69.20       65.49      1.30 o 
   2  -6   9      110.36      105.67      1.69 o 
   3  -6   9       86.47       79.10      1.42 o 
   4  -6   9       32.94       26.84      0.82 o 
   5  -6   9        1.66        1.47      0.31 o 
   6  -6   9        4.28        4.34      0.40 o 
   7  -6   9        0.11        0.13      0.25 o 
   8  -6   9        0.80        0.59      0.29 o 
   9  -6   9        2.46        3.33      0.78 o 
  -9  -5   9        0.35       -0.34      0.69 o 
  -8  -5   9        0.45        1.71      0.76 o 
  -7  -5   9        3.49        3.02      0.37 o 
  -6  -5   9        4.42        4.69      0.43 o 
  -5  -5   9        1.67        1.56      0.39 o 
  -4  -5   9        0.16       -0.26      0.26 o 
  -3  -5   9        5.94        6.01      0.38 o 
  -2  -5   9       24.42       26.22      0.78 o 
  -1  -5   9       37.32       35.70      0.65 o 
   0  -5   9        1.54        0.95      0.33 o 
   1  -5   9      257.18      247.02      2.93 o 
   2  -5   9        7.13        7.45      0.51 o 
   3  -5   9       13.43       14.19      0.63 o 
   4  -5   9        0.37       -0.08      0.22 o 
   5  -5   9       13.63       13.03      0.57 o 
   6  -5   9        0.14       -0.14      0.21 o 
   7  -5   9        0.98        1.62      0.59 o 
   8  -5   9        6.33        7.64      0.51 o 
   9  -5   9       11.23       13.08      0.58 o 
  -9  -4   9       10.85        9.84      0.76 o 
  -8  -4   9        3.60        3.49      0.49 o 
  -7  -4   9        4.82        4.69      0.45 o 
  -6  -4   9        1.68        1.94      0.28 o 
  -5  -4   9        2.08        1.99      0.27 o 
  -4  -4   9        0.64        0.46      0.20 o 
  -3  -4   9        1.27        2.14      0.27 o 
  -2  -4   9       12.03       15.25      0.46 o 
  -1  -4   9       16.60       17.22      0.49 o 
   0  -4   9      200.75      187.67      1.86 o 
   1  -4   9     1342.95     1259.12     11.40 o 
   2  -4   9      510.17      513.91      6.12 o 
   3  -4   9       78.80       73.16      1.30 o 
   4  -4   9       34.73       40.60      0.93 o 
   5  -4   9        9.73        9.23      0.55 o 
   6  -4   9       16.28       20.73      1.58 o 
   7  -4   9        2.15        1.55      0.30 o 
   8  -4   9        5.24        6.76      0.47 o 
   9  -4   9        0.00        0.21      0.24 o 
 -10  -3   9        0.11        1.06      0.71 o 
  -9  -3   9        1.29        1.70      0.70 o 
  -8  -3   9        5.28        6.63      0.66 o 
  -7  -3   9        0.04       -0.04      0.18 o 
  -6  -3   9        5.86        5.59      0.35 o 
  -5  -3   9        0.54        0.97      0.20 o 
  -4  -3   9       44.82       37.13      0.70 o 
  -3  -3   9        8.68        9.82      0.34 o 
  -2  -3   9       37.51       41.48      0.65 o 
  -1  -3   9        7.35        7.06      0.32 o 
   0  -3   9        7.07        6.06      0.56 o 
   1  -3   9       67.58       67.72      3.57 o 
   2  -3   9      228.68      218.35      2.56 o 
   3  -3   9       18.34       17.35      0.74 o 
   4  -3   9      126.03      125.43      2.59 o 
   5  -3   9        6.78        5.46      0.45 o 
   6  -3   9       10.46        8.95      0.54 o 
   7  -3   9        7.82        8.37      0.65 o 
   8  -3   9        5.94        6.83      0.59 o 
   9  -3   9        0.30        0.30      0.26 o 
 -10  -2   9        1.70        1.76      0.88 o 
  -9  -2   9        1.97        2.14      0.79 o 
  -8  -2   9        2.12        2.44      0.50 o 
  -7  -2   9        1.46        0.88      0.21 o 
  -6  -2   9        2.29        2.42      0.24 o 
  -5  -2   9        0.34        0.13      0.18 o 
  -4  -2   9        1.39        1.19      0.21 o 
  -3  -2   9       28.54       31.54      0.57 o 
  -2  -2   9       13.87       15.55      0.42 o 
  -1  -2   9      113.13      107.78      0.98 o 
   0  -2   9       42.07       42.20      0.58 o 
   1  -2   9       36.56       33.02      0.77 o 
   2  -2   9        0.04       -0.06      0.19 o 
   3  -2   9        0.25        0.13      0.15 o 
   4  -2   9        2.53        1.08      0.23 o 
   5  -2   9        6.56        6.99      0.52 o 
   6  -2   9        1.08        1.36      0.30 o 
   7  -2   9        2.91        2.31      0.35 o 
   8  -2   9        2.04        1.73      0.37 o 
   9  -2   9        6.93        7.49      0.59 o 
 -10  -1   9        0.02        0.52      0.46 o 
  -9  -1   9        0.07        0.34      0.34 o 
  -8  -1   9        0.51        0.60      0.36 o 
  -7  -1   9        5.57        6.30      0.36 o 
  -6  -1   9       23.37       24.18      0.56 o 
  -5  -1   9        0.74        0.77      0.20 o 
  -4  -1   9        1.11        0.76      0.20 o 
  -3  -1   9        0.67        0.90      0.19 o 
  -2  -1   9        0.43        0.28      0.17 o 
  -1  -1   9        2.16        2.36      0.23 o 
   0  -1   9       65.77       67.50      0.95 o 
   1  -1   9        0.26        0.67      0.23 o 
   2  -1   9        2.42        3.44      0.33 o 
   3  -1   9      185.17      151.23      1.99 o 
   4  -1   9       74.64       65.13      1.43 o 
   5  -1   9        0.00       -0.09      0.25 o 
   6  -1   9        1.66        1.50      0.28 o 
   7  -1   9       20.07       23.30      0.99 o 
   8  -1   9        5.61        5.49      0.57 o 
   9  -1   9        9.79       12.41      0.78 o 
 -10   0   9        0.00        0.13      0.43 o 
  -9   0   9        1.07        0.87      0.53 o 
  -8   0   9        2.55        2.43      0.24 o 
  -7   0   9        0.33        0.09      0.18 o 
  -6   0   9        2.45        2.62      0.25 o 
  -5   0   9        4.87        5.25      0.34 o 
  -4   0   9        0.24        0.12      0.17 o 
  -3   0   9        7.66        8.18      0.34 o 
  -2   0   9        1.47        1.46      0.21 o 
  -1   0   9        0.27        0.55      0.20 o 
   0   0   9        4.60        5.10      0.28 o 
   1   0   9        8.86        6.07      0.43 o 
   2   0   9       10.59        7.82      0.47 o 
   3   0   9       38.95       30.44      0.82 o 
   4   0   9       13.47       12.06      0.73 o 
   5   0   9       18.76       16.87      0.66 o 
   6   0   9        1.48        1.10      0.29 o 
   7   0   9        7.50        9.07      0.63 o 
   8   0   9       18.36       20.49      0.87 o 
 -10   1   9        1.68        1.05      0.49 o 
  -9   1   9        0.05       -0.29      0.36 o 
  -8   1   9        0.49        0.71      0.32 o 
  -7   1   9        0.32       -0.14      0.19 o 
  -6   1   9        0.17       -0.18      0.18 o 
  -5   1   9        2.39        1.48      0.25 o 
  -4   1   9       11.60       12.46      0.47 o 
  -3   1   9       44.80       47.33      0.73 o 
  -2   1   9       14.99       13.37      0.47 o 
  -1   1   9        0.91        0.86      0.20 o 
   0   1   9        1.83        1.08      0.21 o 
   1   1   9        5.22        4.44      0.40 o 
   2   1   9        7.12        4.23      0.40 o 
   3   1   9        0.01       -0.11      0.23 o 
   4   1   9        4.72        3.28      0.43 o 
   5   1   9        9.34       10.91      0.91 o 
   6   1   9        1.18        1.74      0.40 o 
   7   1   9       16.39       17.61      0.85 o 
   8   1   9        0.31       -0.32      0.32 o 
 -10   2   9        0.13       -0.39      0.55 o 
  -9   2   9        0.06        0.48      0.38 o 
  -8   2   9        3.08        0.94      0.34 o 
  -7   2   9        3.18        2.74      0.28 o 
  -6   2   9        2.78        3.52      0.32 o 
  -5   2   9        3.05        2.54      0.29 o 
  -4   2   9       10.98        9.93      0.55 o 
  -3   2   9        1.87        2.53      0.32 o 
  -2   2   9       32.16       32.89      0.69 o 
  -1   2   9        0.25        0.07      0.18 o 
   0   2   9       11.45       10.58      0.45 o 
   1   2   9       20.72       18.15      0.71 o 
   2   2   9       32.96       30.63      0.89 o 
   3   2   9        1.52        1.59      0.30 o 
   4   2   9        0.20        0.04      0.23 o 
   5   2   9       18.34       19.27      0.87 o 
   6   2   9       10.36       10.83      0.76 o 
   7   2   9        1.96        1.27      0.91 o 
 -10   3   9        0.24        0.64      0.72 o 
  -9   3   9        0.53        0.78      0.42 o 
  -8   3   9        0.53        0.15      0.31 o 
  -7   3   9        5.65        4.11      0.34 o 
  -6   3   9        9.44        8.07      0.44 o 
  -5   3   9        9.67       10.73      0.55 o 
  -4   3   9        6.29        6.55      0.45 o 
  -3   3   9       14.50       15.08      0.60 o 
  -2   3   9        5.08        4.95      0.34 o 
  -1   3   9       17.47       20.59      0.57 o 
   0   3   9        1.41        1.23      0.25 o 
   1   3   9       14.88       12.63      0.65 o 
   2   3   9        1.73        0.99      0.41 o 
   3   3   9        3.10        2.89      0.38 o 
   4   3   9        0.26        0.37      0.32 o 
   5   3   9        0.12       -0.15      0.38 o 
   6   3   9        1.99        1.34      0.42 o 
   7   3   9        3.64        2.23      0.49 o 
 -10   4   9        1.20        1.21      0.59 o 
  -9   4   9        1.01        1.44      0.53 o 
  -8   4   9        0.44        0.59      0.44 o 
  -7   4   9        0.40        0.37      0.37 o 
  -6   4   9        1.75        0.65      0.38 o 
  -5   4   9        0.01       -0.16      0.30 o 
  -4   4   9        1.13        0.78      0.29 o 
  -3   4   9       11.56       16.20      0.67 o 
  -2   4   9       10.98       15.26      0.65 o 
  -1   4   9      223.68      235.01      2.61 o 
   0   4   9       69.72       68.33      1.06 o 
   1   4   9        0.02       -0.18      0.26 o 
   2   4   9        6.50        6.65      0.53 o 
   3   4   9       21.31       23.36      1.10 o 
   4   4   9        5.68        5.64      1.26 o 
   5   4   9        2.16        3.13      0.52 o 
   6   4   9        2.73        3.49      0.57 o 
  -9   5   9        0.42        1.29      0.52 o 
  -8   5   9        0.90        0.33      0.52 o 
  -7   5   9        1.18        1.48      0.50 o 
  -6   5   9        0.18        0.41      0.29 o 
  -5   5   9       18.40       23.90      0.79 o 
  -4   5   9        0.87        1.25      0.33 o 
  -3   5   9       16.95       20.50      0.75 o 
  -2   5   9        0.26        0.41      0.31 o 
  -1   5   9      118.83      130.49      1.53 o 
   0   5   9       30.65       26.26      0.80 o 
   1   5   9        0.28       -0.18      0.28 o 
   2   5   9        0.76       -0.10      0.28 o 
   3   5   9        0.27       -0.33      0.59 o 
   4   5   9        1.42        1.35      0.46 o 
   5   5   9        0.45        0.50      0.73 o 
  -8   6   9        0.27        0.14      0.59 o 
  -7   6   9        0.02        0.05      0.44 o 
  -6   6   9        2.09        0.28      0.44 o 
  -5   6   9        1.56        1.46      0.37 o 
  -4   6   9        0.01        0.17      0.32 o 
  -3   6   9        7.30        8.21      0.57 o 
  -2   6   9       18.68       19.21      0.75 o 
  -1   6   9        7.15        6.30      0.57 o 
   0   6   9        4.56        4.50      0.44 o 
   1   6   9        0.72        0.68      0.37 o 
   2   6   9        0.02       -0.29      0.36 o 
   3   6   9        3.97        3.66      0.61 o 
   4   6   9        0.41        0.07      0.41 o 
  -7   7   9        0.01       -0.28      0.47 o 
  -6   7   9        1.16        0.05      0.66 o 
  -5   7   9        3.49        2.56      0.74 o 
  -4   7   9        0.46       -0.01      0.50 o 
  -3   7   9        6.27        6.34      0.53 o 
  -2   7   9        0.07       -0.21      0.32 o 
  -1   7   9        3.77        4.45      0.48 o 
   0   7   9        0.43        0.15      0.49 o 
   1   7   9        4.62        7.20      1.36 o 
   2   7   9        3.26        3.58      0.66 o 
  -6   8   9        0.60        0.07      0.49 o 
  -5   8   9        0.29        0.50      0.59 o 
  -4   8   9        0.00       -0.28      0.44 o 
  -3   8   9        0.39       -0.21      0.35 o 
  -2   8   9        0.79        0.38      0.36 o 
  -1   8   9        2.68        3.00      0.50 o 
   0   8   9        0.23       -0.82      0.97 o 
  -1 -12  10        0.43        0.72      0.94 o 
   0 -12  10        0.26        0.34      1.21 o 
   1 -12  10       16.20       16.74      2.05 o 
   2 -12  10        0.24        0.14      0.96 o 
   3 -12  10        0.02        0.24      0.70 o 
   4 -12  10       39.50       49.68      1.81 o 
  -3 -11  10        1.60        3.05      0.48 o 
  -2 -11  10        1.01        1.27      0.41 o 
  -1 -11  10        1.88        2.27      0.43 o 
   0 -11  10        3.84        6.69      1.43 o 
   1 -11  10        0.26        1.24      0.42 o 
   2 -11  10       11.77       13.18      1.09 o 
   3 -11  10        0.57       -0.48      1.23 o 
   4 -11  10        7.34       10.17      0.94 o 
   5 -11  10       15.73       17.48      1.35 o 
   6 -11  10        1.60        1.77      0.62 o 
  -5 -10  10        0.90        0.78      0.38 o 
  -4 -10  10        0.42        0.48      0.36 o 
  -3 -10  10        0.88        1.31      0.41 o 
  -2 -10  10        0.04       -0.25      0.33 o 
  -1 -10  10        0.62        0.61      0.33 o 
   0 -10  10        0.44        0.47      0.24 o 
   1 -10  10        0.64        0.19      0.51 o 
   2 -10  10        6.73        7.71      1.46 o 
   3 -10  10        3.79        3.10      0.53 o 
   4 -10  10       18.17       21.42      1.36 o 
   5 -10  10       33.93       37.29      1.99 o 
   6 -10  10        1.29        0.73      0.49 o 
   7 -10  10        1.41        2.14      0.55 o 
  -6  -9  10        0.38       -0.19      0.31 o 
  -5  -9  10        0.01       -0.14      0.31 o 
  -4  -9  10        1.03        0.86      0.37 o 
  -3  -9  10        0.79        1.02      0.37 o 
  -2  -9  10        0.26        0.19      0.30 o 
  -1  -9  10        5.69        4.73      0.56 o 
   0  -9  10        2.82        2.11      0.34 o 
   1  -9  10        1.46        1.54      0.40 o 
   2  -9  10        2.20        2.89      0.46 o 
   3  -9  10        2.64        3.09      0.47 o 
   4  -9  10        1.90        2.67      0.45 o 
   5  -9  10        4.60        7.23      0.73 o 
   6  -9  10        3.28        4.42      0.70 o 
   7  -9  10        2.09        2.28      0.72 o 
   8  -9  10        0.02       -0.78      1.15 o 
  -7  -8  10        3.89        4.85      0.47 o 
  -6  -8  10        5.14        3.93      0.47 o 
  -5  -8  10        0.89        0.89      0.33 o 
  -4  -8  10        0.56       -0.02      0.30 o 
  -3  -8  10       10.97        8.49      0.58 o 
  -2  -8  10       28.34       25.00      0.85 o 
  -1  -8  10        2.40        2.17      0.28 o 
   0  -8  10       38.69       31.70      0.69 o 
   1  -8  10        1.76        1.17      0.37 o 
   2  -8  10        0.21       -0.21      0.30 o 
   3  -8  10       11.50       10.84      0.67 o 
   4  -8  10        0.00       -0.05      0.39 o 
   5  -8  10        5.71        5.49      0.53 o 
   6  -8  10        7.49        9.07      0.62 o 
   7  -8  10       17.21       19.69      0.83 o 
   8  -8  10       20.41       23.94      0.89 o 
  -7  -7  10        0.46        0.64      0.31 o 
  -6  -7  10        5.09        5.42      0.50 o 
  -5  -7  10        0.11       -0.23      0.28 o 
  -4  -7  10        3.09        2.90      0.68 o 
  -3  -7  10        3.67        3.29      0.40 o 
  -2  -7  10       41.40       35.92      1.03 o 
  -1  -7  10        0.04        0.25      0.21 o 
   0  -7  10       32.63       27.19      0.62 o 
   1  -7  10       11.04        9.58      0.60 o 
   2  -7  10       19.34       16.06      0.86 o 
   3  -7  10        6.67        6.43      0.52 o 
   4  -7  10        2.64        2.88      0.59 o 
   5  -7  10        1.40        1.45      0.34 o 
   6  -7  10        0.16        0.48      0.31 o 
   7  -7  10        1.46        1.59      0.36 o 
   8  -7  10        3.08        4.08      0.48 o 
  -8  -6  10        3.51        5.97      1.13 o 
  -7  -6  10        0.90        0.02      0.29 o 
  -6  -6  10        4.39        3.35      0.41 o 
  -5  -6  10       32.13       31.37      0.92 o 
  -4  -6  10        8.36        8.78      0.56 o 
  -3  -6  10        0.54        0.06      0.23 o 
  -2  -6  10        3.49        3.57      0.30 o 
  -1  -6  10        3.52        3.63      0.33 o 
   0  -6  10        8.58        8.16      0.38 o 
   1  -6  10       39.10       37.42      1.00 o 
   2  -6  10       23.61       23.36      0.83 o 
   3  -6  10       15.74       16.48      0.70 o 
   4  -6  10        4.46        4.16      0.43 o 
   5  -6  10       12.31       13.86      1.20 o 
   6  -6  10       17.11       17.25      0.78 o 
   7  -6  10        0.70        0.37      0.33 o 
   8  -6  10        4.21        5.42      0.79 o 
   9  -6  10        0.70        1.66      0.86 o 
  -9  -5  10        1.02        0.90      0.72 o 
  -8  -5  10        0.37        0.02      0.27 o 
  -7  -5  10        0.33        0.01      0.26 o 
  -6  -5  10        0.05        0.07      0.26 o 
  -5  -5  10        0.04       -0.24      0.24 o 
  -4  -5  10       20.34       19.23      0.92 o 
  -3  -5  10        0.00        0.05      0.21 o 
  -2  -5  10        0.79        0.93      0.23 o 
  -1  -5  10       56.28       52.91      0.92 o 
   0  -5  10      361.16      353.39      4.49 o 
   1  -5  10       10.47       10.81      0.61 o 
   2  -5  10        0.89        0.36      0.28 o 
   3  -5  10        0.18       -0.22      0.23 o 
   4  -5  10        0.07        0.27      0.25 o 
   5  -5  10        0.00       -0.20      0.25 o 
   6  -5  10        0.12       -0.14      0.26 o 
   7  -5  10       33.57       36.26      1.06 o 
   8  -5  10        0.03       -0.18      0.53 o 
   9  -5  10        0.36        0.46      0.39 o 
  -9  -4  10        5.07        3.42      0.97 o 
  -8  -4  10        0.50        0.04      0.26 o 
  -7  -4  10        0.80        0.47      0.28 o 
  -6  -4  10        0.31        0.04      0.25 o 
  -5  -4  10        1.03        0.18      0.25 o 
  -4  -4  10        3.60        2.64      0.30 o 
  -3  -4  10       12.87       12.49      0.52 o 
  -2  -4  10        2.66        2.98      0.27 o 
  -1  -4  10       82.16       79.58      1.14 o 
   0  -4  10       64.64       64.95      1.27 o 
   1  -4  10        8.02        8.94      0.65 o 
   2  -4  10      142.28      147.39      2.04 o 
   3  -4  10        2.44        2.36      0.38 o 
   4  -4  10       13.30       11.84      0.65 o 
   5  -4  10       15.29       12.04      1.54 o 
   6  -4  10        7.23        7.88      0.56 o 
   7  -4  10        7.39        7.73      0.57 o 
   8  -4  10        4.99        6.80      0.60 o 
   9  -4  10        0.26        0.03      0.31 o 
  -9  -3  10        0.03        1.73      0.86 o 
  -8  -3  10        0.27        0.15      0.28 o 
  -7  -3  10        4.15        4.73      0.50 o 
  -6  -3  10       17.05       15.63      0.60 o 
  -5  -3  10        3.65        3.18      0.29 o 
  -4  -3  10        0.56        0.54      0.21 o 
  -3  -3  10        0.00       -0.11      0.15 o 
  -2  -3  10       99.60       98.67      1.07 o 
  -1  -3  10      414.05      416.66      3.26 o 
   0  -3  10      124.99      120.46      2.07 o 
   1  -3  10       44.92       40.28      0.97 o 
   2  -3  10      272.63      259.57      5.58 o 
   3  -3  10       20.28       18.76      0.82 o 
   4  -3  10       31.53       29.56      0.98 o 
   5  -3  10        0.03       -0.09      0.27 o 
   6  -3  10       13.38       11.26      0.64 o 
   7  -3  10        0.60        0.24      0.28 o 
   8  -3  10        0.16        0.12      0.28 o 
 -10  -2  10        3.24        3.66      0.72 o 
  -9  -2  10        0.40        0.86      0.51 o 
  -8  -2  10        0.08        0.17      0.30 o 
  -7  -2  10        5.95        4.78      0.57 o 
  -6  -2  10        2.80        3.12      0.30 o 
  -5  -2  10        2.39        2.02      0.26 o 
  -4  -2  10        9.28        7.72      0.39 o 
  -3  -2  10        0.29        0.15      0.16 o 
  -2  -2  10        6.42        7.11      0.33 o 
  -1  -2  10        0.71        0.74      0.23 o 
   0  -2  10       50.19       46.04      1.01 o 
   1  -2  10       14.30       15.70      0.61 o 
   2  -2  10        1.01        1.31      0.28 o 
   3  -2  10       63.81       54.78      1.36 o 
   4  -2  10       52.94       46.12      1.23 o 
   5  -2  10        0.73        0.66      0.31 o 
   6  -2  10        0.24        0.44      0.42 o 
   7  -2  10        0.36        0.56      0.31 o 
   8  -2  10        4.24        4.41      0.55 o 
 -10  -1  10        0.01        0.61      0.84 o 
  -9  -1  10        0.01       -0.03      0.81 o 
  -8  -1  10        0.38        0.26      0.26 o 
  -7  -1  10        0.00        0.09      0.48 o 
  -6  -1  10        8.31        8.97      0.44 o 
  -5  -1  10        0.68        0.26      0.25 o 
  -4  -1  10        4.27        3.75      0.31 o 
  -3  -1  10       32.09       32.85      0.62 o 
  -2  -1  10        2.28        2.09      0.22 o 
  -1  -1  10        0.70        0.34      0.35 o 
   0  -1  10        5.73        4.41      0.41 o 
   1  -1  10       10.87        9.47      0.53 o 
   2  -1  10       20.04       21.84      0.74 o 
   3  -1  10        0.30        0.69      0.33 o 
   4  -1  10        0.21        0.09      0.26 o 
   5  -1  10        1.31        1.61      0.52 o 
   6  -1  10        0.53        0.74      0.32 o 
   7  -1  10        0.20       -0.09      0.32 o 
   8  -1  10        0.31       -0.02      0.36 o 
 -10   0  10        0.00       -0.39      0.74 o 
  -9   0  10        0.70        0.56      0.51 o 
  -8   0  10        8.79        9.31      0.94 o 
  -7   0  10        0.07       -0.24      0.24 o 
  -6   0  10        0.53        0.40      0.22 o 
  -5   0  10        2.87        3.32      0.31 o 
  -4   0  10        9.49        8.74      0.42 o 
  -3   0  10        4.55        4.39      0.29 o 
  -2   0  10        8.89       10.59      0.51 o 
  -1   0  10        0.60        0.72      0.25 o 
   0   0  10        1.95        2.14      0.50 o 
   1   0  10        3.63        4.38      0.41 o 
   2   0  10       25.65       26.12      0.82 o 
   3   0  10       60.87       48.34      1.09 o 
   4   0  10       17.60       15.14      0.66 o 
   5   0  10        7.70        8.90      0.62 o 
   6   0  10        0.54        0.76      0.35 o 
   7   0  10        2.04        2.67      0.53 o 
 -10   1  10        1.96        1.46      0.83 o 
  -9   1  10        0.46        0.83      0.92 o 
  -8   1  10        0.97        0.25      0.23 o 
  -7   1  10        0.66        0.96      0.25 o 
  -6   1  10        0.15        0.02      0.21 o 
  -5   1  10       12.95       15.78      0.55 o 
  -4   1  10       38.74       34.77      0.85 o 
  -3   1  10        0.62        0.59      0.28 o 
  -2   1  10       16.47       15.91      0.53 o 
  -1   1  10        5.74        6.07      0.39 o 
   0   1  10        0.67        0.89      0.28 o 
   1   1  10       26.81       27.34      0.85 o 
   2   1  10       22.86       23.33      0.80 o 
   3   1  10        0.00       -0.03      0.25 o 
   4   1  10       10.01        7.23      0.52 o 
   5   1  10       30.35       34.45      0.99 o 
   6   1  10        4.80        5.18      0.57 o 
   7   1  10        0.29        0.47      0.36 o 
 -10   2  10        4.62        4.38      0.97 o 
  -9   2  10        3.59        3.95      1.53 o 
  -8   2  10        0.59        0.07      0.38 o 
  -7   2  10        1.50        1.60      0.29 o 
  -6   2  10        7.06        8.39      0.46 o 
  -5   2  10        0.21        0.13      0.26 o 
  -4   2  10       10.71       10.68      0.56 o 
  -3   2  10        0.25       -0.02      0.32 o 
  -2   2  10        3.58        2.54      0.29 o 
  -1   2  10       12.15       11.93      0.55 o 
   0   2  10        2.49        2.98      0.41 o 
   1   2  10        0.65        0.40      0.30 o 
   2   2  10        4.57        4.24      0.45 o 
   3   2  10        2.19        2.31      0.38 o 
   4   2  10        3.43        2.99      0.40 o 
   5   2  10        7.09        6.98      0.66 o 
   6   2  10        0.18        0.27      0.36 o 
  -9   3  10        0.03        0.06      0.35 o 
  -8   3  10        0.11        0.02      0.35 o 
  -7   3  10        2.47        2.27      0.35 o 
  -6   3  10        6.11        5.93      0.46 o 
  -5   3  10        9.04        6.72      0.66 o 
  -4   3  10        4.39        4.75      0.43 o 
  -3   3  10        4.05        6.07      0.45 o 
  -2   3  10       10.50       11.73      0.50 o 
  -1   3  10       20.80       22.64      0.61 o 
   0   3  10        2.91        2.05      0.45 o 
   1   3  10        2.58        2.11      0.40 o 
   2   3  10        0.01        0.01      0.27 o 
   3   3  10        4.96        5.24      0.50 o 
   4   3  10        3.33        2.58      0.49 o 
   5   3  10        2.33        2.70      0.50 o 
   6   3  10        2.69        2.69      0.51 o 
  -9   4  10        0.05        0.36      0.51 o 
  -8   4  10        0.22        0.30      0.47 o 
  -7   4  10        0.02       -0.05      0.28 o 
  -6   4  10        2.32        2.10      0.36 o 
  -5   4  10        0.72        0.77      0.32 o 
  -4   4  10        2.53        3.55      0.41 o 
  -3   4  10       23.90       30.59      0.88 o 
  -2   4  10       49.29       49.64      1.30 o 
  -1   4  10        5.72        5.86      0.38 o 
   0   4  10        0.63        0.27      0.31 o 
   1   4  10       18.74       19.86      0.82 o 
   2   4  10        2.95        2.27      0.41 o 
   3   4  10       12.59       14.09      1.25 o 
   4   4  10        0.45        0.17      0.37 o 
   5   4  10        4.77        4.70      0.99 o 
  -8   5  10        0.31       -0.42      0.42 o 
  -7   5  10        0.04        0.18      0.70 o 
  -6   5  10        1.44        0.55      0.36 o 
  -5   5  10        0.36        0.67      0.33 o 
  -4   5  10        5.85        5.27      0.49 o 
  -3   5  10        1.18        0.71      0.33 o 
  -2   5  10        2.17        2.01      0.70 o 
  -1   5  10        0.04       -0.26      0.35 o 
   0   5  10        5.94        4.27      0.52 o 
   1   5  10        4.24        4.01      0.49 o 
   2   5  10        6.36        8.00      0.63 o 
   3   5  10        0.85        1.38      0.50 o 
   4   5  10        5.12        5.02      0.69 o 
  -7   6  10        0.25        0.20      0.48 o 
  -6   6  10        0.33       -0.34      0.48 o 
  -5   6  10        0.03       -0.30      0.30 o 
  -4   6  10       19.98       25.33      0.87 o 
  -3   6  10       20.74       19.17      1.63 o 
  -2   6  10        0.01       -0.31      0.31 o 
  -1   6  10        1.32        1.68      0.38 o 
   0   6  10        1.06        1.19      0.53 o 
   1   6  10        0.08       -0.28      0.33 o 
   2   6  10        4.88        5.42      0.72 o 
  -6   7  10        0.00       -0.27      0.49 o 
  -5   7  10        0.92        0.12      0.49 o 
  -4   7  10        3.89        5.03      0.68 o 
  -3   7  10        0.42       -0.04      0.34 o 
  -2   7  10        2.57        2.91      0.71 o 
  -1   7  10        0.41        0.36      0.30 o 
   0   7  10        0.38        0.04      0.74 o 
   1   7  10        1.48        1.23      1.08 o 
   1 -12  11       35.09       40.09      2.84 o 
   2 -12  11       18.27       20.98      1.35 o 
  -2 -11  11        1.04        1.65      0.44 o 
  -1 -11  11        4.75        4.93      0.50 o 
   0 -11  11       20.28       22.84      2.20 o 
   1 -11  11        1.99        2.09      0.53 o 
   2 -11  11        0.17        0.44      0.44 o 
   3 -11  11        3.23        3.59      0.57 o 
   4 -11  11        0.07        0.47      0.72 o 
   5 -11  11       12.16       15.66      1.24 o 
  -4 -10  11        0.05        0.10      0.35 o 
  -3 -10  11        0.78        0.48      0.36 o 
  -2 -10  11       14.84       17.27      0.81 o 
  -1 -10  11        6.07        7.04      0.54 o 
   0 -10  11        2.71        2.76      0.50 o 
   1 -10  11        0.99        1.31      0.41 o 
   2 -10  11        2.63        3.03      0.52 o 
   3 -10  11        4.73        5.22      0.61 o 
   4 -10  11        1.92        3.56      0.54 o 
   5 -10  11        6.28        6.80      0.65 o 
   6 -10  11        0.04        0.75      0.43 o 
  -5  -9  11        0.20        0.16      0.33 o 
  -4  -9  11        0.65        0.58      0.35 o 
  -3  -9  11        0.11       -0.01      0.31 o 
  -2  -9  11        0.98        1.12      0.35 o 
  -1  -9  11        1.52        0.71      0.60 o 
   0  -9  11        5.17        4.18      0.52 o 
   1  -9  11        0.30       -0.21      0.55 o 
   2  -9  11       14.70       18.10      0.86 o 
   3  -9  11       34.86       35.87      1.15 o 
   4  -9  11       37.23       39.97      1.26 o 
   5  -9  11        0.00       -0.33      0.33 o 
   6  -9  11        0.30        0.24      0.36 o 
   7  -9  11        2.39        2.49      0.46 o 
  -6  -8  11        0.20       -0.31      0.31 o 
  -5  -8  11        0.05       -0.27      0.30 o 
  -4  -8  11        1.31        0.82      0.44 o 
  -3  -8  11        2.13        2.81      0.41 o 
  -2  -8  11        0.83        0.68      0.32 o 
  -1  -8  11        4.26        4.25      0.38 o 
   0  -8  11        0.11       -0.05      0.30 o 
   1  -8  11        1.21        1.13      0.37 o 
   2  -8  11        0.06        0.16      0.33 o 
   3  -8  11       17.53       19.40      0.86 o 
   4  -8  11        5.18        7.13      0.61 o 
   5  -8  11        0.30        0.77      0.37 o 
   6  -8  11       44.09       52.61      1.33 o 
   7  -8  11        1.71        1.29      0.43 o 
  -7  -7  11        1.15        1.84      0.39 o 
  -6  -7  11        1.07        0.56      0.33 o 
  -5  -7  11        1.81        1.56      0.37 o 
  -4  -7  11       10.04        8.90      0.60 o 
  -3  -7  11        2.14        2.52      0.39 o 
  -2  -7  11        9.26       10.46      0.73 o 
  -1  -7  11        0.74        0.33      0.25 o 
   0  -7  11        8.40        7.29      0.59 o 
   1  -7  11        3.66        4.49      0.50 o 
   2  -7  11        1.33        1.04      0.34 o 
   3  -7  11        3.06        3.42      0.45 o 
   4  -7  11        0.52       -0.09      0.30 o 
   5  -7  11       25.07       25.81      0.91 o 
   6  -7  11        3.26        3.84      0.51 o 
   7  -7  11        2.51        1.20      0.42 o 
   8  -7  11        3.27        3.24      0.47 o 
  -8  -6  11        0.47        0.63      0.46 o 
  -7  -6  11        4.50        3.42      0.43 o 
  -6  -6  11        0.11       -0.09      0.48 o 
  -5  -6  11        1.91        1.82      0.35 o 
  -4  -6  11        9.20        7.05      0.65 o 
  -3  -6  11        5.27        4.43      0.38 o 
  -2  -6  11        3.16        3.26      0.30 o 
  -1  -6  11       19.79       18.06      0.92 o 
   0  -6  11        0.61        0.93      0.33 o 
   1  -6  11        0.23        0.34      0.30 o 
   2  -6  11       32.25       29.80      0.96 o 
   3  -6  11       11.07       13.40      0.70 o 
   4  -6  11        7.66        6.85      0.54 o 
   5  -6  11        4.64        5.82      0.58 o 
   6  -6  11        8.63       10.14      0.70 o 
   7  -6  11        0.07        0.85      0.33 o 
   8  -6  11        2.23        1.70      0.39 o 
  -8  -5  11        0.66        0.63      0.31 o 
  -7  -5  11        0.19       -0.16      0.30 o 
  -6  -5  11        0.80        0.91      0.33 o 
  -5  -5  11        2.20        1.38      0.39 o 
  -4  -5  11        0.58        0.80      0.25 o 
  -3  -5  11        2.55        1.94      0.36 o 
  -2  -5  11        0.44        0.23      0.20 o 
  -1  -5  11       17.00       17.76      0.93 o 
   0  -5  11       72.82       67.19      1.35 o 
   1  -5  11       11.81       11.41      0.64 o 
   2  -5  11       10.25        9.20      0.58 o 
   3  -5  11        3.68        3.17      0.46 o 
   4  -5  11        6.11        5.02      1.05 o 
   5  -5  11        8.13        7.93      0.61 o 
   6  -5  11        0.86        0.99      0.34 o 
   7  -5  11        4.74        4.64      0.50 o 
   8  -5  11        0.92        0.55      0.45 o 
  -9  -4  11        0.04        0.91      0.75 o 
  -8  -4  11        0.11        0.20      0.27 o 
  -7  -4  11        0.12        0.46      0.30 o 
  -6  -4  11        3.41        1.95      0.35 o 
  -5  -4  11        1.62        1.36      0.31 o 
  -4  -4  11        1.12        0.71      0.25 o 
  -3  -4  11        2.05        1.40      0.27 o 
  -2  -4  11       69.15       72.37      0.94 o 
  -1  -4  11      150.17      152.36      1.75 o 
   0  -4  11       77.87       75.24      1.44 o 
   1  -4  11       37.60       35.45      1.58 o 
   2  -4  11        5.13        5.19      0.54 o 
   3  -4  11        0.07        0.20      0.29 o 
   4  -4  11        3.80        4.05      0.48 o 
   5  -4  11        0.28        0.88      0.65 o 
   6  -4  11       23.74       28.95      0.79 o 
   7  -4  11        5.69        9.17      0.67 o 
   8  -4  11       41.69       52.99      1.40 o 
  -9  -3  11        0.27       -0.26      0.58 o 
  -8  -3  11        2.62        2.31      0.35 o 
  -7  -3  11        0.21       -0.20      0.25 o 
  -6  -3  11        1.92        1.41      0.32 o 
  -5  -3  11        1.50        1.28      0.53 o 
  -4  -3  11        1.39        1.53      0.27 o 
  -3  -3  11        0.25        0.11      0.23 o 
  -2  -3  11       36.46       35.17      0.65 o 
  -1  -3  11      292.57      296.99      2.53 o 
   0  -3  11      210.02      208.25      2.61 o 
   1  -3  11       16.63       16.12      0.67 o 
   2  -3  11       51.39       49.02      1.60 o 
   3  -3  11        6.43        5.31      0.42 o 
   4  -3  11        7.76        7.06      0.55 o 
   5  -3  11       15.14       14.34      1.14 o 
   6  -3  11       19.31       22.00      0.96 o 
   7  -3  11        4.68        5.36      0.55 o 
   8  -3  11       11.06       14.30      0.96 o 
  -9  -2  11        0.05        0.31      0.88 o 
  -8  -2  11        0.00        0.16      0.25 o 
  -7  -2  11        0.03        0.06      0.30 o 
  -6  -2  11        4.18        3.56      0.32 o 
  -5  -2  11        5.46        4.74      0.36 o 
  -4  -2  11       41.92       42.91      0.97 o 
  -3  -2  11       33.23       36.37      0.82 o 
  -2  -2  11        0.03       -0.21      0.29 o 
  -1  -2  11        4.37        3.72      0.59 o 
   0  -2  11        2.12        1.53      0.42 o 
   1  -2  11       53.84       51.13      1.40 o 
   2  -2  11       11.51       12.72      1.81 o 
   3  -2  11        3.02        3.08      0.46 o 
   4  -2  11        0.07       -0.34      0.62 o 
   5  -2  11        1.17        1.11      0.59 o 
   6  -2  11        0.61        0.43      0.66 o 
   7  -2  11        0.00       -0.31      0.31 o 
  -9  -1  11        2.36        2.98      2.20 o 
  -8  -1  11        0.35        0.45      0.25 o 
  -7  -1  11        0.07       -0.15      0.26 o 
  -6  -1  11        0.09       -0.05      0.21 o 
  -5  -1  11        0.03        0.67      0.34 o 
  -4  -1  11        0.68        1.00      0.25 o 
  -3  -1  11       32.87       36.66      0.76 o 
  -2  -1  11        4.01        4.37      0.34 o 
  -1  -1  11        3.81        3.15      0.33 o 
   0  -1  11       23.33       26.62      1.05 o 
   1  -1  11      153.55      146.92      2.62 o 
   2  -1  11        3.12        1.68      0.41 o 
   3  -1  11       11.02       11.59      0.73 o 
   4  -1  11        0.15       -0.07      0.30 o 
   5  -1  11        0.09        0.04      0.32 o 
   6  -1  11        0.44        0.38      0.35 o 
   7  -1  11       22.49       26.51      1.24 o 
  -9   0  11        0.13        1.05      0.96 o 
  -8   0  11        2.00        2.16      0.32 o 
  -7   0  11        0.00       -0.16      0.26 o 
  -6   0  11        0.03       -0.03      0.21 o 
  -5   0  11       15.05       16.07      0.58 o 
  -4   0  11        0.13        0.08      0.25 o 
  -3   0  11        2.25        2.38      0.34 o 
  -2   0  11        4.60        4.23      0.34 o 
  -1   0  11        7.79        8.13      0.43 o 
   0   0  11       27.60       24.88      1.44 o 
   1   0  11       47.26       40.37      1.05 o 
   2   0  11       51.06       45.75      1.10 o 
   3   0  11        1.10        0.26      0.34 o 
   4   0  11        0.11        0.36      0.31 o 
   5   0  11       33.71       38.27      1.25 o 
   6   0  11       17.47       19.96      1.14 o 
   7   0  11       12.80       13.43      1.01 o 
  -9   1  11        0.10        0.20      0.52 o 
  -8   1  11        0.36        0.23      0.33 o 
  -7   1  11        1.10        1.37      0.29 o 
  -6   1  11        0.47        0.13      0.23 o 
  -5   1  11        0.98        1.11      0.32 o 
  -4   1  11        4.06        3.10      0.48 o 
  -3   1  11        0.02       -0.04      0.25 o 
  -2   1  11        2.61        3.40      0.32 o 
  -1   1  11        1.21        0.42      0.25 o 
   0   1  11       37.75       40.75      1.10 o 
   1   1  11        5.64        5.88      0.61 o 
   2   1  11        8.91        7.96      0.57 o 
   3   1  11        3.58        3.36      0.42 o 
   4   1  11        2.00        1.57      0.37 o 
   5   1  11        0.32        0.79      0.43 o 
   6   1  11        6.07        5.55      0.76 o 
  -9   2  11        0.03       -0.26      0.48 o 
  -8   2  11        0.00       -0.26      0.33 o 
  -7   2  11        2.12        1.68      0.52 o 
  -6   2  11        2.58        2.13      0.36 o 
  -5   2  11        1.97        2.45      0.36 o 
  -4   2  11        2.46        1.36      0.34 o 
  -3   2  11        0.10        1.20      0.78 o 
  -2   2  11        1.69        2.27      0.29 o 
  -1   2  11        4.96        4.29      0.37 o 
   0   2  11        0.91        0.71      0.34 o 
   1   2  11        0.81        0.84      0.46 o 
   2   2  11        0.00       -0.10      0.33 o 
   3   2  11       43.64       50.42      1.24 o 
   4   2  11       10.22       10.81      0.67 o 
   5   2  11        0.90        1.24      0.80 o 
  -9   3  11        0.35       -0.08      0.58 o 
  -8   3  11        0.06       -0.13      0.47 o 
  -7   3  11        0.09       -0.26      0.43 o 
  -6   3  11        4.95        4.74      0.45 o 
  -5   3  11        3.47        3.61      0.42 o 
  -4   3  11        0.08       -0.32      0.32 o 
  -3   3  11        0.26        0.38      0.29 o 
  -2   3  11        0.09        0.10      0.28 o 
  -1   3  11        1.00        0.42      0.27 o 
   0   3  11        5.44        6.31      0.57 o 
   1   3  11        1.24        0.79      0.36 o 
   2   3  11        1.62        2.07      0.42 o 
   3   3  11        1.58        2.17      0.51 o 
   4   3  11        1.82        2.64      0.52 o 
   5   3  11        0.03        0.01      0.36 o 
  -8   4  11        2.29        1.66      0.56 o 
  -7   4  11        1.52        1.73      0.37 o 
  -6   4  11        0.75        1.27      0.36 o 
  -5   4  11        3.48        3.97      0.84 o 
  -4   4  11        2.58        3.26      0.57 o 
  -3   4  11       29.32       31.39      0.92 o 
  -2   4  11        0.65        0.43      0.32 o 
  -1   4  11        0.07       -0.40      0.40 o 
   0   4  11        0.15       -0.29      0.29 o 
   1   4  11        7.61        8.83      0.67 o 
   2   4  11        3.48        3.33      0.48 o 
   3   4  11        0.43       -0.09      0.40 o 
   4   4  11        0.01       -0.03      0.40 o 
  -7   5  11        1.46        1.58      0.58 o 
  -6   5  11        0.50        0.49      0.33 o 
  -5   5  11        0.18        0.17      0.33 o 
  -4   5  11        3.01        3.40      0.65 o 
  -3   5  11       39.71       44.75      1.10 o 
  -2   5  11       16.30       12.15      0.63 o 
  -1   5  11        0.23        1.01      0.73 o 
   0   5  11        0.01       -0.09      0.34 o 
   1   5  11        1.97        2.11      0.47 o 
   2   5  11        5.26        4.63      0.91 o 
  -6   6  11        0.11        0.12      0.54 o 
  -5   6  11        3.30        4.02      0.49 o 
  -4   6  11        0.01        0.35      0.40 o 
  -3   6  11        6.91        7.40      0.59 o 
  -2   6  11        4.65        2.77      0.54 o 
  -1   6  11        0.21        0.80      0.59 o 
   0   6  11        0.14       -0.27      0.47 o 
   1   6  11        0.08       -0.25      0.58 o 
  -1 -11  12        8.68        8.32      1.53 o 
   0 -11  12        2.87        2.48      1.25 o 
   1 -11  12        0.57       -0.21      0.42 o 
   2 -11  12       20.65       31.35      1.41 o 
   3 -11  12       15.32       17.22      0.98 o 
  -3 -10  12        0.18       -0.14      0.36 o 
  -2 -10  12        6.38        7.78      0.60 o 
  -1 -10  12        2.37        2.23      1.13 o 
   0 -10  12        0.21       -0.03      0.37 o 
   1 -10  12       11.74       11.32      1.83 o 
   2 -10  12        2.69        3.84      0.79 o 
   3 -10  12        8.96       10.39      0.80 o 
   4 -10  12        0.24        0.31      0.42 o 
   5 -10  12        0.38        1.01      0.47 o 
  -5  -9  12        0.12       -0.13      0.34 o 
  -4  -9  12        3.31        3.86      0.55 o 
  -3  -9  12        1.04        0.68      0.37 o 
  -2  -9  12        0.05        6.58      0.74 o 
  -1  -9  12        1.68        0.67      0.54 o 
   0  -9  12        2.37        3.08      0.50 o 
   1  -9  12        0.25        0.15      0.39 o 
   2  -9  12       22.70       24.73      1.03 o 
   3  -9  12       11.17       10.45      0.77 o 
   4  -9  12        0.26       -0.15      0.58 o 
   5  -9  12        1.44        2.17      0.48 o 
   6  -9  12        0.43        1.85      0.47 o 
  -6  -8  12        0.99        0.71      0.36 o 
  -5  -8  12        0.02       -0.18      0.31 o 
  -4  -8  12        0.01       -0.20      0.45 o 
  -3  -8  12        5.73        4.08      0.48 o 
  -2  -8  12        1.86        1.20      0.36 o 
  -1  -8  12        1.49        0.94      0.28 o 
   0  -8  12        2.18        2.14      0.89 o 
   1  -8  12        4.41        4.32      0.54 o 
   2  -8  12        7.61        8.82      0.69 o 
   3  -8  12       10.23       12.17      0.77 o 
   4  -8  12       13.21       16.48      0.83 o 
   5  -8  12       15.25       18.77      1.78 o 
   6  -8  12        0.28       -0.31      0.34 o 
  -6  -7  12        0.01        0.47      0.33 o 
  -5  -7  12        2.43        1.93      0.40 o 
  -4  -7  12        9.90        8.82      0.61 o 
  -3  -7  12        0.00        0.41      0.32 o 
  -2  -7  12       34.13       34.12      0.85 o 
  -1  -7  12        0.03        0.19      0.24 o 
   0  -7  12        7.39        5.25      0.54 o 
   1  -7  12        8.08        8.60      0.64 o 
   2  -7  12        3.48        2.65      0.45 o 
   3  -7  12        0.86        0.93      0.38 o 
   4  -7  12        0.23        0.37      0.37 o 
   5  -7  12        7.93        8.13      0.83 o 
   6  -7  12       19.75       21.01      1.00 o 
   7  -7  12        2.49        1.54      0.43 o 
  -7  -6  12        4.19        3.87      0.48 o 
  -6  -6  12        0.64        1.05      0.36 o 
  -5  -6  12        3.66        3.71      0.44 o 
  -4  -6  12        4.08        3.33      0.42 o 
  -3  -6  12        0.05        0.21      0.26 o 
  -2  -6  12        1.46        1.38      0.29 o 
  -1  -6  12       20.71       21.32      0.65 o 
   0  -6  12        1.64        3.41      0.73 o 
   1  -6  12        2.39        2.94      0.49 o 
   2  -6  12        9.51       10.65      0.66 o 
   3  -6  12       13.97       15.91      0.87 o 
   4  -6  12        0.04        0.57      0.37 o 
   5  -6  12        0.27       -0.12      0.32 o 
   6  -6  12        1.45        0.93      0.48 o 
   7  -6  12        1.39        2.26      0.46 o 
  -8  -5  12        0.79        1.17      0.35 o 
  -7  -5  12        2.37        1.46      0.39 o 
  -6  -5  12        9.51       11.25      0.98 o 
  -5  -5  12        0.29        0.17      0.29 o 
  -4  -5  12        1.39        1.31      0.30 o 
  -3  -5  12        2.23        1.21      0.29 o 
  -2  -5  12       17.23       16.30      0.65 o 
  -1  -5  12        0.99        1.62      0.66 o 
   0  -5  12        8.54        8.23      0.59 o 
   1  -5  12        0.86        3.49      0.86 o 
   2  -5  12        1.07        1.18      0.39 o 
   3  -5  12        6.05        6.46      1.32 o 
   4  -5  12       23.76       25.84      1.04 o 
   5  -5  12       13.27       14.09      1.13 o 
   6  -5  12        0.17        0.04      0.50 o 
   7  -5  12        1.52        1.51      0.32 o 
  -8  -4  12        0.18        0.15      0.30 o 
  -7  -4  12        0.62        0.60      0.32 o 
  -6  -4  12        1.21        1.43      0.36 o 
  -5  -4  12        1.91        0.95      0.34 o 
  -4  -4  12        0.81        0.67      0.26 o 
  -3  -4  12       54.63       59.78      1.09 o 
  -2  -4  12       93.08       96.39      1.20 o 
  -1  -4  12        0.34        0.31      0.26 o 
   0  -4  12       61.35       59.61      1.62 o 
   1  -4  12        3.68        3.01      0.39 o 
   2  -4  12        0.49        0.12      0.26 o 
   3  -4  12        3.19        2.94      0.38 o 
   4  -4  12        5.82        5.71      0.46 o 
   5  -4  12       11.23       13.13      0.62 o 
   6  -4  12        8.45        9.44      0.74 o 
   7  -4  12        2.39        3.28      0.53 o 
  -8  -3  12        0.15       -0.07      0.28 o 
  -7  -3  12        0.08       -0.08      0.28 o 
  -6  -3  12        0.02       -0.32      0.40 o 
  -5  -3  12        0.72        0.23      0.24 o 
  -4  -3  12        2.60        3.22      0.36 o 
  -3  -3  12        0.06       -0.04      0.26 o 
  -2  -3  12       68.07       71.70      1.05 o 
  -1  -3  12        3.22        3.58      0.36 o 
   0  -3  12       54.61       52.87      1.52 o 
   1  -3  12       11.35       10.37      0.60 o 
   2  -3  12        4.18        3.53      0.51 o 
   3  -3  12        0.05        0.07      0.77 o 
   4  -3  12       12.30       11.49      1.40 o 
   5  -3  12        3.54        2.28      0.47 o 
   6  -3  12        0.00        0.05      0.36 o 
   7  -3  12        0.00        0.42      0.56 o 
  -8  -2  12        0.53       -0.22      0.28 o 
  -7  -2  12        0.01       -0.27      0.27 o 
  -6  -2  12        2.17        0.57      0.26 o 
  -5  -2  12        0.84        0.76      0.32 o 
  -4  -2  12       53.13       57.90      1.09 o 
  -3  -2  12       72.23       77.05      1.43 o 
  -2  -2  12        0.82        0.19      0.26 o 
  -1  -2  12        9.53        8.38      0.51 o 
   0  -2  12       68.14       65.76      1.84 o 
   1  -2  12       14.52       13.01      0.82 o 
   2  -2  12        0.02        0.06      0.34 o 
   3  -2  12        4.03        2.74      0.71 o 
   4  -2  12        2.22        3.10      0.51 o 
   5  -2  12        7.05        6.48      1.16 o 
   6  -2  12        7.73        8.61      0.74 o 
   7  -2  12       11.92       14.31      0.88 o 
  -9  -1  12        0.26       -0.22      0.66 o 
  -8  -1  12        0.69        0.69      0.39 o 
  -7  -1  12        0.04       -0.25      0.25 o 
  -6  -1  12        2.11        2.03      0.31 o 
  -5  -1  12        0.35        0.66      0.39 o 
  -4  -1  12        1.31        1.19      0.36 o 
  -3  -1  12        0.35        0.25      0.32 o 
  -2  -1  12        2.34        2.24      0.32 o 
  -1  -1  12       20.78       20.15      1.69 o 
   0  -1  12        3.54        9.23      1.12 o 
   1  -1  12        5.69        4.49      0.58 o 
   2  -1  12       14.04       12.71      0.82 o 
   3  -1  12        0.05       -0.29      0.31 o 
   4  -1  12        0.36       -0.36      0.36 o 
   5  -1  12        3.84        6.24      2.51 o 
   6  -1  12        2.18        2.29      0.50 o 
  -8   0  12        0.03        0.17      0.36 o 
  -7   0  12        0.83        0.66      0.28 o 
  -6   0  12        2.31        2.46      0.37 o 
  -5   0  12        7.54        8.63      0.55 o 
  -4   0  12        1.77        1.12      0.32 o 
  -3   0  12        0.97        0.68      0.31 o 
  -2   0  12        0.84        0.72      0.33 o 
  -1   0  12        0.69        0.54      0.25 o 
   0   0  12        2.51        2.27      0.48 o 
   1   0  12        0.30        0.94      0.38 o 
   2   0  12       15.03       15.00      1.34 o 
   3   0  12        0.00        0.14      0.36 o 
   4   0  12        0.66        0.98      0.75 o 
   5   0  12        5.65        4.75      0.59 o 
   6   0  12        5.69        6.59      0.83 o 
  -8   1  12        0.20        0.23      0.37 o 
  -7   1  12        0.08       -0.24      0.27 o 
  -6   1  12        3.12        2.76      0.44 o 
  -5   1  12        0.12       -0.05      0.28 o 
  -4   1  12        7.57        6.64      0.50 o 
  -3   1  12        0.08       -0.26      0.27 o 
  -2   1  12        0.64        0.46      0.24 o 
  -1   1  12        1.90        2.07      0.29 o 
   0   1  12        0.71       -0.11      0.34 o 
   1   1  12       34.71       35.97      1.08 o 
   2   1  12        0.06        0.08      0.37 o 
   3   1  12       12.30       14.68      0.88 o 
   4   1  12        0.00       -0.37      0.61 o 
   5   1  12        0.60        0.20      0.49 o 
  -8   2  12        0.51       -0.15      0.27 o 
  -7   2  12        0.33        0.12      0.37 o 
  -6   2  12        3.93        2.95      0.41 o 
  -5   2  12        0.00       -0.29      0.29 o 
  -4   2  12        0.51        0.08      0.34 o 
  -3   2  12        9.73       10.16      0.60 o 
  -2   2  12        0.97        0.53      0.30 o 
  -1   2  12        2.29        2.66      0.30 o 
   0   2  12        0.12        0.01      0.32 o 
   1   2  12       13.49       16.00      0.81 o 
   2   2  12        2.70        2.16      0.58 o 
   3   2  12        2.67        3.72      0.49 o 
   4   2  12        2.23        2.78      0.52 o 
  -8   3  12        0.50        0.28      1.02 o 
  -7   3  12        0.05       -0.29      0.29 o 
  -6   3  12        0.06       -0.06      0.32 o 
  -5   3  12        0.00       -0.29      0.29 o 
  -4   3  12        3.33        2.99      0.59 o 
  -3   3  12        3.32        2.60      0.63 o 
  -2   3  12        0.43        0.38      0.30 o 
  -1   3  12        0.75        0.35      0.35 o 
   0   3  12        2.60        2.92      0.47 o 
   1   3  12        8.65        9.40      0.75 o 
   2   3  12        1.73        1.68      0.40 o 
   3   3  12        1.79        2.06      0.43 o 
  -7   4  12        0.94        0.97      0.36 o 
  -6   4  12        1.00        1.20      0.56 o 
  -5   4  12        4.70        5.41      0.52 o 
  -4   4  12        4.76        3.92      0.48 o 
  -3   4  12        1.27        1.02      0.38 o 
  -2   4  12        2.12        1.54      0.37 o 
  -1   4  12        6.68        7.98      0.93 o 
   0   4  12        0.93        0.61      0.41 o 
   1   4  12        0.19       -0.13      0.35 o 
   2   4  12        1.34        1.33      0.42 o 
  -6   5  12        0.06       -0.32      0.32 o 
  -5   5  12        1.84        2.11      0.46 o 
  -4   5  12        7.81        5.07      0.52 o 
  -3   5  12        0.64        0.41      0.37 o 
  -2   5  12        4.11        3.60      0.44 o 
  -1   5  12        1.87        1.84      0.65 o 
   0   5  12        0.95        0.48      0.73 o 
   1   5  12        2.03        2.56      0.52 o 
  -2 -10  13        0.57        0.59      0.51 o 
  -1 -10  13        6.32        4.70      1.23 o 
   0 -10  13        0.30        0.91      0.63 o 
   1 -10  13        0.00        0.23      0.42 o 
   2 -10  13        0.42        0.12      0.53 o 
   3 -10  13        0.13       -0.22      0.43 o 
   4 -10  13        7.07        6.56      1.27 o 
  -4  -9  13        4.09        5.15      0.55 o 
  -3  -9  13        7.00        7.98      0.62 o 
  -2  -9  13        0.33       -0.08      0.32 o 
  -1  -9  13        0.66        0.89      0.87 o 
   0  -9  13        0.02       -0.49      0.49 o 
   1  -9  13        5.13        6.94      0.68 o 
   2  -9  13        7.74        9.37      0.74 o 
   3  -9  13        5.30        5.52      0.69 o 
   4  -9  13        1.24        1.80      0.48 o 
   5  -9  13        4.15        8.02      0.79 o 
  -5  -8  13        0.97        1.46      0.48 o 
  -4  -8  13        0.02       -0.12      0.34 o 
  -3  -8  13        1.11        1.76      0.42 o 
  -2  -8  13        0.15        0.58      0.63 o 
  -1  -8  13        0.09       -0.29      0.47 o 
   0  -8  13       10.88       12.27      0.80 o 
   1  -8  13       59.91       70.36      1.63 o 
   2  -8  13        7.96        8.54      0.73 o 
   3  -8  13        0.87        1.06      0.44 o 
   4  -8  13       12.78       14.16      1.37 o 
   5  -8  13        0.03        0.31      0.42 o 
  -6  -7  13        0.00        0.02      0.33 o 
  -5  -7  13        0.20       -0.08      0.31 o 
  -4  -7  13        1.53        1.28      0.38 o 
  -3  -7  13        1.88        2.97      0.43 o 
  -2  -7  13        0.73        0.02      0.40 o 
  -1  -7  13        4.25        4.00      0.52 o 
   0  -7  13        0.01       -0.32      0.32 o 
   1  -7  13        0.16       -0.34      0.34 o 
   2  -7  13        6.92        8.19      0.66 o 
   3  -7  13        0.02       -0.10      0.38 o 
   4  -7  13       21.35       24.35      1.11 o 
   5  -7  13       17.35       16.84      0.98 o 
   6  -7  13       11.09       12.30      1.08 o 
  -6  -6  13        3.46        2.20      0.43 o 
  -5  -6  13        0.23        0.06      0.33 o 
  -4  -6  13        0.00        0.25      0.31 o 
  -3  -6  13        4.91        4.69      0.43 o 
  -2  -6  13        0.32        0.27      0.27 o 
  -1  -6  13        0.03       -0.02      0.38 o 
   0  -6  13        3.76        4.00      0.50 o 
   1  -6  13        0.68        1.63      0.44 o 
   2  -6  13        0.46        0.28      0.39 o 
   3  -6  13       28.89       30.87      1.24 o 
   4  -6  13       11.66       13.82      0.91 o 
   5  -6  13        0.09        0.50      0.70 o 
   6  -6  13        2.73        3.59      0.57 o 
  -7  -5  13        0.97        0.86      0.56 o 
  -6  -5  13        0.60        0.23      0.33 o 
  -5  -5  13        3.36        3.76      0.52 o 
  -4  -5  13        0.81        1.00      0.42 o 
  -3  -5  13        0.83        1.48      0.32 o 
  -2  -5  13        0.05        0.13      0.21 o 
  -1  -5  13        0.01       -0.23      0.23 o 
   0  -5  13       19.24       20.39      1.06 o 
   1  -5  13        2.23        1.87      0.47 o 
   2  -5  13        5.05        5.16      0.62 o 
   3  -5  13       15.93       18.21      1.00 o 
   4  -5  13        0.08       -0.32      0.32 o 
   5  -5  13        1.25        0.42      0.30 o 
   6  -5  13        0.09       -0.24      0.29 o 
  -7  -4  13        0.21        0.02      0.31 o 
  -6  -4  13        1.78        1.42      0.37 o 
  -5  -4  13        0.11       -0.17      0.36 o 
  -4  -4  13        3.86        3.22      0.38 o 
  -3  -4  13       16.61       20.42      0.71 o 
  -2  -4  13        1.06        1.34      0.31 o 
  -1  -4  13        4.78        4.08      0.47 o 
   0  -4  13        0.27        0.05      0.39 o 
   1  -4  13        6.15        7.36      0.56 o 
   2  -4  13        8.81        9.13      0.61 o 
   3  -4  13        1.33        2.47      0.52 o 
   4  -4  13        9.86       10.30      0.81 o 
   5  -4  13       14.16       16.76      0.99 o 
   6  -4  13        8.73       11.19      0.86 o 
  -7  -3  13        0.01       -0.29      0.29 o 
  -6  -3  13        0.58        1.45      0.36 o 
  -5  -3  13        1.99        1.07      0.31 o 
  -4  -3  13       19.28       19.44      0.70 o 
  -3  -3  13       43.63       49.28      1.25 o 
  -2  -3  13       28.41       29.99      1.14 o 
  -1  -3  13        3.46        3.89      0.58 o 
   0  -3  13       19.64       19.78      1.03 o 
   1  -3  13        0.04       -0.02      0.32 o 
   2  -3  13        6.10        5.40      0.78 o 
   3  -3  13        0.21        0.14      0.38 o 
   4  -3  13       12.22       12.28      0.91 o 
   5  -3  13        7.37        9.00      0.80 o 
   6  -3  13       41.70       57.81      1.66 o 
  -8  -2  13        0.73        0.39      0.33 o 
  -7  -2  13        0.85        0.46      0.33 o 
  -6  -2  13        0.71        0.03      0.27 o 
  -5  -2  13        0.08       -0.02      0.42 o 
  -4  -2  13       14.54       15.16      0.75 o 
  -3  -2  13       27.33       29.92      1.46 o 
  -2  -2  13       12.94       13.45      0.70 o 
  -1  -2  13        1.01        0.82      0.50 o 
   0  -2  13        5.24        4.99      0.73 o 
   1  -2  13        0.39        0.13      0.47 o 
   2  -2  13        3.87        2.93      0.54 o 
   3  -2  13        7.62        7.11      0.71 o 
   4  -2  13        1.37        1.42      0.46 o 
   5  -2  13        4.33        5.93      0.68 o 
   6  -2  13       11.91       14.97      1.22 o 
  -8  -1  13        0.11       -0.32      0.32 o 
  -7  -1  13        0.02        0.06      0.30 o 
  -6  -1  13        9.53        9.58      0.63 o 
  -5  -1  13       15.46       15.29      1.49 o 
  -4  -1  13        0.52        0.28      0.33 o 
  -3  -1  13        0.08        0.02      0.32 o 
  -2  -1  13        1.39        1.37      0.36 o 
  -1  -1  13        3.25        3.24      0.55 o 
   0  -1  13        1.93        1.31      1.09 o 
   1  -1  13        0.00       -0.21      0.34 o 
   2  -1  13        0.12        0.09      0.36 o 
   3  -1  13        0.10       -0.22      0.37 o 
   4  -1  13        0.74        1.22      0.43 o 
   5  -1  13        6.19        7.20      0.74 o 
  -8   0  13        0.18       -0.25      0.35 o 
  -7   0  13        0.61        0.16      0.34 o 
  -6   0  13        2.15        1.83      0.39 o 
  -5   0  13        2.90        3.64      0.47 o 
  -4   0  13        1.79        1.50      0.39 o 
  -3   0  13        1.16        1.74      0.38 o 
  -2   0  13        0.32        0.16      0.45 o 
  -1   0  13       31.75       33.77      1.30 o 
   0   0  13       28.05       22.04      1.20 o 
   1   0  13       15.24       13.52      0.90 o 
   2   0  13        0.00        0.54      0.39 o 
   3   0  13        7.74        9.97      0.81 o 
   4   0  13        2.70        3.53      0.59 o 
   5   0  13       11.22       14.57      0.96 o 
  -7   1  13        2.23        2.05      0.40 o 
  -6   1  13        1.62        1.16      0.37 o 
  -5   1  13        0.23       -0.30      0.30 o 
  -4   1  13        0.48        0.46      0.36 o 
  -3   1  13        1.34        0.82      0.33 o 
  -2   1  13        0.72        0.69      0.43 o 
  -1   1  13       25.10       23.99      1.14 o 
   0   1  13        0.67        0.90      0.42 o 
   1   1  13        0.06       -0.34      0.67 o 
   2   1  13        0.72        0.41      0.42 o 
   3   1  13        4.95        5.32      0.65 o 
   4   1  13       10.23       10.98      0.87 o 
  -7   2  13        0.80        0.93      0.35 o 
  -6   2  13        0.24       -0.44      0.44 o 
  -5   2  13        0.90        0.44      0.66 o 
  -4   2  13        0.01       -0.31      0.31 o 
  -3   2  13        1.15        0.71      0.38 o 
  -2   2  13        5.13        5.70      0.45 o 
  -1   2  13        1.55        0.65      0.40 o 
   0   2  13        7.20        7.38      0.65 o 
   1   2  13        2.76        3.32      0.58 o 
   2   2  13        0.47        0.23      0.43 o 
   3   2  13        0.55        0.79      0.45 o 
  -6   3  13        0.10        0.20      0.35 o 
  -5   3  13        0.11       -0.32      0.63 o 
  -4   3  13        0.02       -0.39      0.39 o 
  -3   3  13        1.51        1.12      0.37 o 
  -2   3  13        0.54        0.55      0.33 o 
  -1   3  13        0.52       -0.46      0.52 o 
   0   3  13        0.12        0.39      0.56 o 
   1   3  13        9.34        9.87      0.74 o 
   2   3  13       11.88       14.97      1.09 o 
  -5   4  13        2.54        2.76      0.46 o 
  -4   4  13        0.39       -0.38      0.52 o 
  -3   4  13        1.03        1.65      0.41 o 
  -2   4  13        0.13       -0.25      0.29 o 
  -1   4  13        1.46        2.07      0.65 o 
   0   4  13        0.00       -0.27      0.57 o 
  -2  -9  14        0.28        0.08      0.46 o 
  -1  -9  14        1.21        0.82      0.91 o 
   0  -9  14       10.21       10.75      0.81 o 
   1  -9  14        0.04        0.03      0.42 o 
   2  -9  14        0.13       -0.38      0.38 o 
   3  -9  14        0.18        0.08      0.45 o 
  -4  -8  14        0.01       -0.34      0.34 o 
  -3  -8  14        0.08       -0.25      0.34 o 
  -2  -8  14        0.01       -0.40      0.69 o 
  -1  -8  14        1.34        1.01      0.59 o 
   0  -8  14        0.21        0.20      0.40 o 
   1  -8  14        3.47        1.82      0.48 o 
   2  -8  14        3.71        6.79      0.76 o 
   3  -8  14        0.13        0.42      0.44 o 
   4  -8  14        0.21        0.62      0.45 o 
  -5  -7  14        0.33        0.05      0.34 o 
  -4  -7  14        2.85        1.29      0.39 o 
  -3  -7  14        0.09       -0.14      0.33 o 
  -2  -7  14        2.13        1.93      0.40 o 
  -1  -7  14       19.00       19.88      0.95 o 
   0  -7  14        0.48        0.76      0.47 o 
   1  -7  14        2.54        2.73      0.61 o 
   2  -7  14        2.92        4.46      0.66 o 
   3  -7  14        5.05        5.56      0.71 o 
   4  -7  14        6.95        6.75      0.75 o 
   5  -7  14        6.23       11.44      1.58 o 
  -5  -6  14        0.00        0.48      0.36 o 
  -4  -6  14        3.71        2.97      0.44 o 
  -3  -6  14        6.91        6.25      0.49 o 
  -2  -6  14        4.22        3.65      0.44 o 
  -1  -6  14        0.73        0.78      0.36 o 
   0  -6  14        1.14        1.40      0.47 o 
   1  -6  14        0.00       -0.34      0.34 o 
   2  -6  14       11.96       13.94      1.20 o 
   3  -6  14        1.96        2.38      0.55 o 
   4  -6  14        0.34       -0.01      0.47 o 
   5  -6  14        1.52        0.52      0.81 o 
  -6  -5  14        0.00        0.54      0.37 o 
  -5  -5  14        0.88        0.48      0.34 o 
  -4  -5  14        1.63        1.47      0.34 o 
  -3  -5  14        1.87        1.72      0.34 o 
  -2  -5  14        7.83        9.33      0.73 o 
  -1  -5  14        1.13        0.66      0.34 o 
   0  -5  14        0.11        0.32      0.31 o 
   1  -5  14        5.18        5.06      0.54 o 
   2  -5  14       13.61       15.06      1.23 o 
   3  -5  14        0.04       -0.04      0.30 o 
   4  -5  14        1.24        1.02      0.36 o 
   5  -5  14        1.62        1.48      0.52 o 
  -6  -4  14        0.74       -0.12      0.32 o 
  -5  -4  14        2.69        3.20      0.46 o 
  -4  -4  14        5.50        4.35      0.50 o 
  -3  -4  14        0.16        0.11      0.36 o 
  -2  -4  14       14.59       13.97      0.81 o 
  -1  -4  14        0.50        1.17      0.51 o 
   0  -4  14        0.42        0.14      0.42 o 
   1  -4  14        5.82        7.02      0.75 o 
   2  -4  14        0.11        0.17      0.42 o 
   3  -4  14       18.72       21.18      2.18 o 
   4  -4  14        2.53        3.82      0.91 o 
   5  -4  14        1.89        1.05      0.70 o 
  -6  -3  14        0.00       -0.03      0.34 o 
  -5  -3  14       10.19       14.04      1.31 o 
  -4  -3  14       21.79       20.07      0.86 o 
  -3  -3  14        4.04        5.49      0.60 o 
  -2  -3  14       27.07       24.72      0.95 o 
  -1  -3  14        0.37        0.68      0.42 o 
   0  -3  14        0.43       -0.44      0.60 o 
   1  -3  14        1.21        1.67      0.49 o 
   2  -3  14        3.95        3.47      0.58 o 
   3  -3  14        0.99        1.41      0.50 o 
   4  -3  14        5.44        8.20      0.81 o 
   5  -3  14       10.35       13.68      2.26 o 
  -7  -2  14        0.86        0.36      0.42 o 
  -6  -2  14        3.06        3.41      0.48 o 
  -5  -2  14        2.34        1.71      0.41 o 
  -4  -2  14        5.12        4.39      0.52 o 
  -3  -2  14        1.19        0.48      0.35 o 
  -2  -2  14       12.97        9.98      0.74 o 
  -1  -2  14        7.06        6.80      0.88 o 
   0  -2  14        0.52        0.21      0.66 o 
   1  -2  14        0.66        0.14      0.89 o 
   2  -2  14        0.19        0.88      1.34 o 
   3  -2  14        2.13        2.43      0.55 o 
   4  -2  14        3.84        4.13      0.67 o 
  -7  -1  14        0.78        0.42      0.42 o 
  -6  -1  14       11.38       14.33      1.23 o 
  -5  -1  14        9.34        7.66      0.62 o 
  -4  -1  14        0.92        0.43      0.62 o 
  -3  -1  14        0.55        0.55      0.36 o 
  -2  -1  14        2.58        1.60      0.43 o 
  -1  -1  14        3.87        2.73      0.57 o 
   0  -1  14        0.11        0.21      0.39 o 
   1  -1  14        0.28       -0.13      0.38 o 
   2  -1  14        0.43        0.33      0.68 o 
   3  -1  14        0.25        0.47      0.42 o 
   4  -1  14       25.87       29.94      1.29 o 
  -6   0  14        0.22        0.12      0.35 o 
  -5   0  14        0.53        0.17      0.36 o 
  -4   0  14        0.86        1.18      0.39 o 
  -3   0  14        2.29        2.71      0.44 o 
  -2   0  14        0.54        0.16      0.36 o 
  -1   0  14        0.09       -0.05      0.41 o 
   0   0  14        0.13       -0.15      0.36 o 
   1   0  14        0.47        0.63      0.45 o 
   2   0  14        0.07       -0.18      0.37 o 
   3   0  14        6.90        8.88      1.16 o 
  -6   1  14        0.02       -0.34      0.34 o 
  -5   1  14        0.00       -0.34      0.34 o 
  -4   1  14        0.03        0.08      0.34 o 
  -3   1  14        1.16        0.31      0.35 o 
  -2   1  14        0.00        0.58      0.71 o 
  -1   1  14        0.01        0.46      0.41 o 
   0   1  14        1.85        0.25      0.40 o 
   1   1  14        0.09        0.22      0.43 o 
   2   1  14        0.16        0.07      0.42 o 
  -5   2  14        0.56        0.39      0.37 o 
  -4   2  14        0.87        0.66      0.37 o 
  -3   2  14        1.28        0.92      0.41 o 
  -2   2  14        0.03       -0.30      0.64 o 
  -1   2  14        0.36        0.20      0.62 o 
   0   2  14        0.52        0.40      0.42 o 
   1   2  14        7.85        8.30      0.82 o 
  -4   3  14        1.18        0.63      0.79 o 
  -3   3  14        0.17       -0.40      0.40 o 
  -2   3  14        0.00       -0.30      1.93 o 
  -1   3  14        0.07        0.00      0.68 o 
  -1  -8  15        5.61        7.91      1.71 o 
   0  -8  15        1.37        2.02      0.59 o 
   1  -8  15        1.49        1.81      0.57 o 
   2  -8  15        3.25        3.36      0.69 o 
  -3  -7  15        0.20       -0.15      0.52 o 
  -2  -7  15        2.03        1.82      0.62 o 
  -1  -7  15       13.02       12.99      1.61 o 
   0  -7  15        4.36        4.49      0.70 o 
   1  -7  15        3.81        3.50      0.66 o 
   2  -7  15        6.39        6.30      0.78 o 
   3  -7  15        0.91       -0.16      0.43 o 
  -4  -6  15        0.07       -0.13      0.42 o 
  -3  -6  15        1.81        2.47      0.47 o 
  -2  -6  15        0.25       -0.56      0.71 o 
  -1  -6  15        0.35       -0.31      0.31 o 
   0  -6  15        0.01       -0.33      0.33 o 
   1  -6  15        6.72        6.58      0.61 o 
   2  -6  15        4.87        4.75      0.55 o 
   3  -6  15        5.73        5.52      0.57 o 
  -4  -5  15        0.90        1.27      0.41 o 
  -3  -5  15        0.38        0.36      0.36 o 
  -2  -5  15        0.16       -0.63      0.69 o 
  -1  -5  15        0.02       -0.17      0.40 o 
   0  -5  15       13.68       15.03      2.26 o 
   1  -5  15        8.63        9.95      0.91 o 
   2  -5  15        3.55        5.43      0.72 o 
   3  -5  15        0.00       -0.02      0.54 o 
  -5  -4  15        4.22        4.22      0.63 o 
  -4  -4  15        1.17        1.32      0.42 o 
  -3  -4  15        0.02       -0.04      0.34 o 
  -2  -4  15        0.01        0.48      0.77 o 
  -1  -4  15        0.21        0.43      0.46 o 
   0  -4  15        0.08       -0.10      0.43 o 
   1  -4  15       12.17       14.03      1.59 o 
   2  -4  15        0.76        0.63      0.46 o 
   3  -4  15        7.38        7.75      0.81 o 
  -5  -3  15        4.26        4.56      0.55 o 
  -4  -3  15        0.63        0.29      0.38 o 
  -3  -3  15        0.72        0.80      0.37 o 
  -2  -3  15        0.91        0.15      0.74 o 
  -1  -3  15       10.10       10.86      0.94 o 
   0  -3  15        4.73        5.73      0.74 o 
   1  -3  15        0.53        0.59      0.47 o 
   2  -3  15        3.43        3.38      0.63 o 
   3  -3  15        2.57        2.59      0.58 o 
  -5  -2  15        3.25        3.49      0.52 o 
  -4  -2  15        3.44        3.17      0.49 o 
  -3  -2  15        0.48        0.20      0.36 o 
  -2  -2  15        5.26        4.25      1.02 o 
  -1  -2  15        0.74        0.50      0.45 o 
   0  -2  15        0.53        0.01      0.84 o 
   1  -2  15        0.99        0.51      0.47 o 
   2  -2  15        0.95        0.54      0.48 o 
   3  -2  15       16.58       21.72      1.17 o 
  -5  -1  15        3.38        3.26      0.68 o 
  -4  -1  15        0.00       -0.31      0.35 o 
  -3  -1  15        0.05       -0.51      0.51 o 
  -2  -1  15        0.28        1.48      0.84 o 
  -1  -1  15        0.02       -0.39      0.39 o 
   0  -1  15        2.05        1.50      0.52 o 
   1  -1  15        0.00        0.35      0.43 o 
   2  -1  15        0.09       -0.23      0.43 o 
  -4   0  15        0.72        0.79      0.40 o 
  -3   0  15        3.06        3.62      0.46 o 
  -2   0  15        0.52       -0.07      0.68 o 
  -1   0  15        0.47       -0.62      0.66 o 
   0   0  15        0.03        0.38      0.42 o 
   1   0  15        5.52        6.78      0.79 o 
  -3   1  15        7.28        7.33      0.58 o 
  -2   1  15        1.82        0.75      0.73 o 
  -1   1  15        0.58        0.86      0.80 o 
   0   1  15        0.58        0.64      0.77 o 
  -1  -6  16        0.39        0.58      0.84 o 
   0  -6  16        0.00       -0.76      0.76 o 
  -2  -5  16        0.00        0.40      0.76 o 
  -1  -5  16        0.40        1.49      0.92 o 
   0  -5  16        1.56        1.82      0.58 o 
   1  -5  16        1.45        1.86      0.58 o 
  -3  -4  16        0.27        0.40      0.83 o 
  -2  -4  16        1.87        1.07      0.87 o 
  -1  -4  16        2.24        1.24      0.97 o 
   0  -4  16        1.19        1.90      0.60 o 
   1  -4  16        5.06        5.79      1.02 o 
  -3  -3  16        0.58        1.01      0.50 o 
  -2  -3  16        0.11        0.72      0.78 o 
  -1  -3  16        0.53       -0.04      0.74 o 
   0  -3  16        0.21       -0.22      0.44 o 
  -2  -2  16        0.63        0.44      0.82 o 
  -1  -2  16        0.06        0.05      0.78 o 
   0  -2  16        0.69        0.04      0.74 o 
                                                 
